# Supplementary material for: P,P-Diphenyl-N-(1,1,2,2-tetra­phenyl-1λ5-diphosphanyl­idene)phosphinous amide
Source: Acta Crystallogr Sect E Struct Rep Online. 2008 Jul 9;64(Pt 8):o1449. doi: 10.1107/S1600536808020412 (PMC2962250; doi:10.1107/S1600536808020412)
Supplement: Supplementary file 1 [file e-64-o1449-sup1.cif]

##############################################################################
###                                                                        ###
###        Electronic paper (Acta Crystallographica Section E)             ###
###                                                                        ###
##############################################################################
#                                                                            #
# This CIF contains the data in a paper accepted for publication in Acta     #
# Crystallographica Section E. It conforms to the requirements of Notes      #
# for Authors for Section E, and has been peer reviewed under the auspices   #
# of the IUCr Commission on Journals.                                        #
#                                                                            #
# Full details of the Crystallographic Information File format               #
# are given in the paper "The Crystallographic Information File (CIF):       #
# a New Standard Archive File for Crystallography" by S. R. Hall, F. H.      #
# Allen and I. D. Brown [Acta Cryst. (1991), A47, 655-685].                  #
#                                                                            #
# The current version of the core CIF dictionary is obtainable from          #
# ftp://ftp.iucr.org/pub/cif_core.dic. The current version number is 2.4.    #
#                                                                            #
# Software is freely available for graphical display of the structure(s) in  #
# this CIF.  For information consult the CIF home page http://www.iucr.org/  #
# cif/home.html                                                              #
#                                                                            #
# This file may be used for bona fide research purposes within the           #
# scientific community so long as proper attribution is given to the journal # 
# article from which it was obtained.                                        #
#                                                                            #
##############################################################################
                                             
data_I
_audit_creation_method     SHELXL-97
_chemical_name_systematic
;
<i>P</i>,<i>P</i>-Diphenyl-<i>N</i>-(1,1,2,2-tetraphenyl-1\l^5^-
diphosphanylidene)phosphinous amide
;
_chemical_name_common     ?
_chemical_formula_moiety     'C36 H30 N P3'
_chemical_formula_sum     'C36 H30 N P3'
_chemical_formula_iupac     'C36 H30 N P3'
_chemical_formula_weight     569.52
_chemical_melting_point     ?
_symmetry_cell_setting     monoclinic
_symmetry_space_group_name_H-M     'P 21/n'
_symmetry_space_group_name_Hall     '-P 2yn'
loop_
    _symmetry_equiv_pos_as_xyz
    'x, y, z'
    '-x+1/2, y+1/2, -z+1/2'
    '-x, -y, -z'
    'x-1/2, -y-1/2, z-1/2'
_cell_length_a     9.3026(13)
_cell_length_b     10.8167(15)
_cell_length_c     29.750(4)
_cell_angle_alpha     90.00
_cell_angle_beta     98.589(6)
_cell_angle_gamma     90.00
_cell_volume     2960.0(7)
_cell_formula_units_Z     4
_cell_measurement_reflns_used     9384
_cell_measurement_theta_min     2.34
_cell_measurement_theta_max     33.23
_cell_measurement_temperature     228(2)
_exptl_crystal_description     square
_exptl_crystal_colour     colourless
_exptl_crystal_size_max     0.575
_exptl_crystal_size_mid     0.506
_exptl_crystal_size_min     0.184
_exptl_crystal_density_diffrn     1.278
_exptl_crystal_density_meas     ?
_exptl_crystal_density_method     'not measured'
_exptl_crystal_F_000     1192
_exptl_absorpt_coefficient_mu     0.227
_exptl_absorpt_correction_type     multi-scan
_exptl_absorpt_process_details     '(SADABS; Bruker, 2001)'
_exptl_absorpt_correction_T_min     0.88
_exptl_absorpt_correction_T_max     0.96
_exptl_special_details
;
;
_diffrn_ambient_temperature     228(2)
_diffrn_radiation_type     MoK\a
_diffrn_radiation_wavelength     0.71073
_diffrn_radiation_source     'fine-focus sealed tube'
_diffrn_radiation_monochromator     graphite
_diffrn_measurement_device_type     'Bruker SMART CCD area-detector'
_diffrn_measurement_method     '\f and \w'
_diffrn_detector_area_resol_mean     ?
_diffrn_reflns_number     76797
_diffrn_reflns_av_R_equivalents     0.0293
_diffrn_reflns_av_sigmaI/netI     0.0218
_diffrn_reflns_theta_min     2.42
_diffrn_reflns_theta_max     33.52
_diffrn_reflns_theta_full     33.52
_diffrn_measured_fraction_theta_max     0.988
_diffrn_measured_fraction_theta_full     0.988
_diffrn_reflns_limit_h_min     -14
_diffrn_reflns_limit_h_max     14
_diffrn_reflns_limit_k_min     -16
_diffrn_reflns_limit_k_max     16
_diffrn_reflns_limit_l_min     -45
_diffrn_reflns_limit_l_max     45
_diffrn_standards_number     ?
_diffrn_standards_interval_count     ?
_diffrn_standards_interval_time     ?
_diffrn_standards_decay_%     ?
_refine_special_details
;
Refinement of <i>F</i>^2^ against ALL reflections. The weighted <i>R</i>-factor
<i>wR</i> and goodness of fit <i>S</i> are based on <i>F</i>^2^, conventional
<i>R</i>-factors <i>R</i> are based on <i>F</i>, with <i>F</i> set to zero for
negative <i>F</i>^2^. The threshold expression of <i>F</i>^2^ >
\s(<i>F</i>^2^) is used only for calculating <i>R</i>-factors(gt) <i>etc</i>.
and is not relevant to the choice of reflections for refinement.
<i>R</i>-factors based on <i>F</i>^2^ are statistically about twice as large
as those based on <i>F</i>, and <i>R</i>- factors based on ALL data will be
even larger.
;
_reflns_number_total     11496
_reflns_number_gt     9167
_reflns_threshold_expression     I>2\s(I)
_refine_ls_structure_factor_coef     Fsqd
_refine_ls_matrix_type     full
_refine_ls_R_factor_all     0.0572
_refine_ls_R_factor_gt     0.0416
_refine_ls_wR_factor_gt     0.1061
_refine_ls_wR_factor_ref     0.1176
_refine_ls_goodness_of_fit_ref     1.055
_refine_ls_restrained_S_all     1.055
_refine_ls_number_reflns     11496
_refine_ls_number_parameters     481
_refine_ls_number_restraints     0
_refine_ls_hydrogen_treatment     refall
_refine_ls_weighting_scheme     calc
_refine_ls_weighting_details
           'calc w=1/[\s^2^(Fo^2^)+(0.0543P)^2^+1.05P] where P=(Fo^2^+2Fc^2^)/3'
_atom_sites_solution_hydrogens     geom
_atom_sites_solution_primary     direct
_atom_sites_solution_secondary     difmap
_refine_ls_shift/su_max     0.001
_refine_ls_shift/su_mean     0.000
_refine_diff_density_max     0.414
_refine_diff_density_min     -0.291
_refine_ls_extinction_method     none
_refine_ls_extinction_coef     ?
loop_
    _atom_type_symbol
    _atom_type_description
    _atom_type_scat_dispersion_real
    _atom_type_scat_dispersion_imag
    _atom_type_scat_source
    'C' 'C' 0.0033 0.0016
                         'International Tables Vol C Tables 4.2.6.8 and 6.1.1.4'
    'H' 'H' 0.0000 0.0000
                         'International Tables Vol C Tables 4.2.6.8 and 6.1.1.4'
    'N' 'N' 0.0061 0.0033
                         'International Tables Vol C Tables 4.2.6.8 and 6.1.1.4'
    'P' 'P' 0.1023 0.0942
                         'International Tables Vol C Tables 4.2.6.8 and 6.1.1.4'
_computing_data_collection     'SMART (Bruker, 2003)'
_computing_cell_refinement     'SAINT (Bruker, 2004)'
_computing_data_reduction     'SAINT (Bruker, 2004)'
_computing_structure_solution     'SHELXS97 (Sheldrick, 2008)'
_computing_structure_refinement     'SHELXL97 (Sheldrick, 2008)'
_computing_molecular_graphics     'DIAMOND (Brandenburg, 1999)'
_computing_publication_material     'publCIF (Westrip, 2008)'
loop_
    _atom_site_type_symbol
    _atom_site_label
    _atom_site_fract_x
    _atom_site_fract_y
    _atom_site_fract_z
    _atom_site_U_iso_or_equiv
    _atom_site_adp_type
    _atom_site_calc_flag
    _atom_site_refinement_flags
    _atom_site_occupancy
    _atom_site_disorder_assembly
    _atom_site_disorder_group
    N N1 0.89827(12) 0.55872(10) 0.13502(4) 0.0285(2) Uani d . 1 . .
    P P1 0.83490(3) 0.52397(3) 0.080793(10) 0.02539(7) Uani d . 1 . .
    P P2 0.98888(3) 0.67406(3) 0.154676(10) 0.02169(6) Uani d . 1 . .
    P P3 0.88674(3) 0.85071(3) 0.171889(11) 0.02562(7) Uani d . 1 . .
    C C1 0.92572(12) 0.37613(11) 0.07254(4) 0.0265(2) Uani d . 1 . .
    C C2 0.94010(18) 0.34039(15) 0.02865(5) 0.0398(3) Uani d . 1 . .
    H H2 0.915(2) 0.396(2) 0.0046(7) 0.052(5) Uiso d . 1 . .
    C C3 0.9911(2) 0.22253(18) 0.02040(7) 0.0533(4) Uani d . 1 . .
    H H3 0.998(3) 0.200(2) -0.0104(8) 0.067(7) Uiso d . 1 . .
    C C4 1.03047(18) 0.14200(15) 0.05566(7) 0.0494(4) Uani d . 1 . .
    H H4 1.062(2) 0.061(2) 0.0493(7) 0.064(6) Uiso d . 1 . .
    C C5 1.02013(17) 0.17767(14) 0.09955(7) 0.0433(3) Uani d . 1 . .
    H H5 1.045(2) 0.120(2) 0.1238(7) 0.059(6) Uiso d . 1 . .
    C C6 0.96912(15) 0.29430(13) 0.10817(5) 0.0344(3) Uani d . 1 . .
    H H6 0.958(2) 0.3171(19) 0.1389(7) 0.053(6) Uiso d . 1 . .
    C C11 0.65810(12) 0.45178(11) 0.08595(4) 0.0270(2) Uani d . 1 . .
    C C12 0.60725(15) 0.43744(13) 0.12725(5) 0.0339(3) Uani d . 1 . .
    H H12 0.661(2) 0.4670(17) 0.1541(6) 0.039(5) Uiso d . 1 . .
    C C13 0.47230(17) 0.38278(15) 0.12874(6) 0.0444(3) Uani d . 1 . .
    H H13 0.437(2) 0.380(2) 0.1578(7) 0.055(6) Uiso d . 1 . .
    C C14 0.38678(16) 0.34312(14) 0.08938(7) 0.0468(4) Uani d . 1 . .
    H H14 0.297(2) 0.306(2) 0.0912(7) 0.063(6) Uiso d . 1 . .
    C C15 0.43625(16) 0.35656(14) 0.04816(7) 0.0439(4) Uani d . 1 . .
    H H15 0.378(2) 0.332(2) 0.0199(7) 0.062(6) Uiso d . 1 . .
    C C16 0.57122(15) 0.41024(13) 0.04646(5) 0.0349(3) Uani d . 1 . .
    H H16 0.6072(19) 0.4179(17) 0.0181(6) 0.037(4) Uiso d . 1 . .
    C C21 1.13511(12) 0.72160(10) 0.12433(4) 0.02325(19) Uani d . 1 . .
    C C22 1.20846(14) 0.63055(12) 0.10377(5) 0.0318(2) Uani d . 1 . .
    H H22 1.180(2) 0.5479(18) 0.1056(6) 0.045(5) Uiso d . 1 . .
    C C23 1.32338(15) 0.66224(14) 0.08106(5) 0.0371(3) Uani d . 1 . .
    H H23 1.372(2) 0.597(2) 0.0673(7) 0.057(6) Uiso d . 1 . .
    C C24 1.36496(15) 0.78400(14) 0.07826(5) 0.0358(3) Uani d . 1 . .
    H H24 1.448(2) 0.8079(19) 0.0628(6) 0.049(5) Uiso d . 1 . .
    C C25 1.29177(17) 0.87515(14) 0.09808(6) 0.0420(3) Uani d . 1 . .
    H H25 1.318(2) 0.957(2) 0.0961(7) 0.061(6) Uiso d . 1 . .
    C C26 1.17755(16) 0.84426(12) 0.12116(6) 0.0371(3) Uani d . 1 . .
    H H26 1.132(2) 0.909(2) 0.1355(7) 0.055(6) Uiso d . 1 . .
    C C31 1.06971(12) 0.63888(11) 0.21231(4) 0.0256(2) Uani d . 1 . .
    C C32 1.16599(14) 0.72246(13) 0.23711(5) 0.0326(2) Uani d . 1 . .
    H H32 1.197(2) 0.7950(18) 0.2228(6) 0.042(5) Uiso d . 1 . .
    C C33 1.21154(17) 0.70324(17) 0.28318(5) 0.0419(3) Uani d . 1 . .
    H H33 1.277(2) 0.7602(18) 0.2992(6) 0.045(5) Uiso d . 1 . .
    C C34 1.16275(19) 0.60144(19) 0.30440(5) 0.0488(4) Uani d . 1 . .
    H H34 1.191(2) 0.587(2) 0.3358(7) 0.056(6) Uiso d . 1 . .
    C C35 1.0706(2) 0.51676(18) 0.27995(6) 0.0491(4) Uani d . 1 . .
    H H35 1.041(2) 0.449(2) 0.2946(7) 0.061(6) Uiso d . 1 . .
    C C36 1.02326(16) 0.53572(13) 0.23390(5) 0.0362(3) Uani d . 1 . .
    H H36 0.953(2) 0.4794(18) 0.2163(6) 0.047(5) Uiso d . 1 . .
    C C41 0.77800(13) 0.90632(11) 0.11987(4) 0.0268(2) Uani d . 1 . .
    C C42 0.78720(15) 0.86532(13) 0.07605(5) 0.0334(3) Uani d . 1 . .
    H H42 0.842(2) 0.7942(18) 0.0716(6) 0.041(5) Uiso d . 1 . .
    C C43 0.71842(18) 0.93088(16) 0.03862(5) 0.0420(3) Uani d . 1 . .
    H H43 0.727(2) 0.9039(19) 0.0095(7) 0.052(5) Uiso d . 1 . .
    C C44 0.64070(18) 1.03665(16) 0.04451(6) 0.0470(4) Uani d . 1 . .
    H H44 0.597(2) 1.082(2) 0.0194(7) 0.058(6) Uiso d . 1 . .
    C C45 0.6267(2) 1.07566(16) 0.08773(7) 0.0506(4) Uani d . 1 . .
    H H45 0.578(3) 1.150(2) 0.0926(8) 0.070(7) Uiso d . 1 . .
    C C46 0.69448(17) 1.01113(14) 0.12517(6) 0.0406(3) Uani d . 1 . .
    H H46 0.684(3) 1.038(2) 0.1553(8) 0.069(7) Uiso d . 1 . .
    C C51 0.75546(14) 0.78245(12) 0.20420(4) 0.0296(2) Uani d . 1 . .
    C C52 0.78649(17) 0.79087(16) 0.25158(5) 0.0407(3) Uani d . 1 . .
    H H52 0.878(3) 0.839(2) 0.2671(8) 0.067(7) Uiso d . 1 . .
    C C53 0.6955(2) 0.73483(19) 0.27841(6) 0.0523(4) Uani d . 1 . .
    H H53 0.719(3) 0.744(2) 0.3110(8) 0.073(7) Uiso d . 1 . .
    C C54 0.5732(2) 0.67193(19) 0.25838(7) 0.0581(5) Uani d . 1 . .
    H H54 0.512(3) 0.633(2) 0.2772(8) 0.071(7) Uiso d . 1 . .
    C C55 0.5397(2) 0.66580(18) 0.21142(7) 0.0523(4) Uani d . 1 . .
    H H55 0.460(2) 0.623(2) 0.1988(7) 0.058(6) Uiso d . 1 . .
    C C56 0.63044(15) 0.72019(14) 0.18414(5) 0.0375(3) Uani d . 1 . .
    H H56 0.608(2) 0.7168(18) 0.1505(6) 0.044(5) Uiso d . 1 . .
loop_
    _atom_site_aniso_label
    _atom_site_aniso_U_11
    _atom_site_aniso_U_22
    _atom_site_aniso_U_33
    _atom_site_aniso_U_12
    _atom_site_aniso_U_13
    _atom_site_aniso_U_23
    N1 0.0314(5) 0.0258(4) 0.0285(5) -0.0062(4) 0.0052(4) -0.0046(4)
    P1 0.02921(14) 0.02131(13) 0.02575(14) -0.00134(10) 0.00446(11) 0.00031(10)
    P2 0.02190(12) 0.01984(12) 0.02357(13) 0.00031(9) 0.00413(9) -0.00128(9)
    P3 0.02697(13) 0.02346(13) 0.02645(14) 0.00363(10) 0.00405(11) -0.00289(10)
    C1 0.0255(5) 0.0250(5) 0.0293(5) -0.0026(4) 0.0054(4) -0.0024(4)
    C2 0.0473(8) 0.0408(7) 0.0325(7) 0.0040(6) 0.0102(6) -0.0065(6)
    C3 0.0592(10) 0.0503(10) 0.0526(10) 0.0056(8) 0.0156(8) -0.0225(8)
    C4 0.0397(7) 0.0323(7) 0.0766(12) 0.0038(6) 0.0104(8) -0.0161(7)
    C5 0.0372(7) 0.0297(6) 0.0628(10) 0.0048(5) 0.0063(7) 0.0041(6)
    C6 0.0359(6) 0.0307(6) 0.0374(7) 0.0035(5) 0.0083(5) 0.0025(5)
    C11 0.0249(5) 0.0220(5) 0.0331(6) 0.0018(4) 0.0009(4) -0.0004(4)
    C12 0.0308(6) 0.0335(6) 0.0378(7) -0.0013(5) 0.0066(5) 0.0010(5)
    C13 0.0349(7) 0.0404(8) 0.0605(10) -0.0025(6) 0.0159(7) 0.0065(7)
    C14 0.0275(6) 0.0296(6) 0.0824(13) -0.0023(5) 0.0047(7) 0.0017(7)
    C15 0.0327(6) 0.0313(7) 0.0621(10) 0.0017(5) -0.0115(6) -0.0075(6)
    C16 0.0333(6) 0.0302(6) 0.0383(7) 0.0035(5) -0.0038(5) -0.0041(5)
    C21 0.0229(4) 0.0222(5) 0.0249(5) 0.0011(4) 0.0042(4) -0.0002(4)
    C22 0.0330(6) 0.0257(5) 0.0389(7) 0.0029(4) 0.0133(5) -0.0014(5)
    C23 0.0362(6) 0.0369(7) 0.0418(7) 0.0059(5) 0.0179(6) -0.0011(5)
    C24 0.0294(6) 0.0439(7) 0.0362(7) 0.0003(5) 0.0112(5) 0.0068(5)
    C25 0.0428(7) 0.0304(6) 0.0570(9) -0.0060(6) 0.0216(7) 0.0032(6)
    C26 0.0395(6) 0.0231(5) 0.0533(8) -0.0019(5) 0.0214(6) -0.0032(5)
    C31 0.0246(5) 0.0256(5) 0.0265(5) 0.0029(4) 0.0035(4) 0.0013(4)
    C32 0.0288(5) 0.0358(6) 0.0319(6) -0.0015(5) 0.0006(5) -0.0008(5)
    C33 0.0358(7) 0.0542(9) 0.0329(7) 0.0022(6) -0.0042(5) -0.0036(6)
    C34 0.0501(9) 0.0644(11) 0.0297(7) 0.0090(8) -0.0009(6) 0.0087(7)
    C35 0.0574(9) 0.0501(9) 0.0395(8) 0.0004(8) 0.0065(7) 0.0178(7)
    C36 0.0414(7) 0.0321(6) 0.0347(7) -0.0024(5) 0.0043(5) 0.0063(5)
    C41 0.0270(5) 0.0227(5) 0.0306(5) 0.0023(4) 0.0044(4) 0.0014(4)
    C42 0.0363(6) 0.0321(6) 0.0314(6) 0.0050(5) 0.0039(5) 0.0009(5)
    C43 0.0453(8) 0.0467(8) 0.0322(7) -0.0005(6) -0.0002(6) 0.0070(6)
    C44 0.0443(8) 0.0412(8) 0.0506(9) 0.0016(6) -0.0088(7) 0.0160(7)
    C45 0.0508(9) 0.0344(7) 0.0634(11) 0.0167(7) -0.0021(8) 0.0064(7)
    C46 0.0440(7) 0.0319(7) 0.0451(8) 0.0143(6) 0.0045(6) -0.0007(6)
    C51 0.0309(5) 0.0318(6) 0.0275(5) 0.0088(4) 0.0089(4) 0.0001(4)
    C52 0.0431(7) 0.0515(9) 0.0290(6) 0.0117(6) 0.0105(6) 0.0003(6)
    C53 0.0608(10) 0.0637(11) 0.0370(8) 0.0184(9) 0.0226(7) 0.0118(7)
    C54 0.0637(11) 0.0529(10) 0.0678(12) 0.0132(8) 0.0425(10) 0.0185(9)
    C55 0.0424(8) 0.0508(9) 0.0690(12) -0.0034(7) 0.0252(8) 0.0009(8)
    C56 0.0329(6) 0.0409(7) 0.0408(7) 0.0017(5) 0.0118(5) -0.0006(6)
_geom_special_details
;
All e.s.d.'s (except the e.s.d. in the dihedral angle between two l.s. planes)
are estimated using the full covariance matrix. The cell e.s.d.'s are taken
into account individually in the estimation of e.s.d.'s in distances, angles
and torsion angles; correlations between e.s.d.'s in cell parameters are only
used when they are defined by crystal symmetry. An approximate (isotropic)
treatment of cell e.s.d.'s is used for estimating e.s.d.'s involving l.s.
planes.
;
loop_
    _geom_bond_atom_site_label_1
    _geom_bond_atom_site_label_2
    _geom_bond_site_symmetry_2
    _geom_bond_distance
    _geom_bond_publ_flag
    N1 P2 . 1.5690(10) ?
    N1 P1 . 1.6755(11) ?
    P1 C1 . 1.8421(12) ?
    P1 C11 . 1.8476(12) ?
    P2 C31 . 1.8071(12) ?
    P2 C21 . 1.8156(11) ?
    P2 P3 . 2.2273(5) ?
    P3 C51 . 1.8196(13) ?
    P3 C41 . 1.8200(13) ?
    C1 C2 . 1.3873(18) ?
    C1 C6 . 1.3935(19) ?
    C2 C3 . 1.395(2) ?
    C2 H2 . 0.94(2) ?
    C3 C4 . 1.371(3) ?
    C3 H3 . 0.96(2) ?
    C4 C5 . 1.379(3) ?
    C4 H4 . 0.95(2) ?
    C5 C6 . 1.385(2) ?
    C5 H5 . 0.96(2) ?
    C6 H6 . 0.97(2) ?
    C11 C12 . 1.3895(18) ?
    C11 C16 . 1.3972(18) ?
    C12 C13 . 1.394(2) ?
    C12 H12 . 0.933(18) ?
    C13 C14 . 1.382(3) ?
    C13 H13 . 0.97(2) ?
    C14 C15 . 1.380(3) ?
    C14 H14 . 0.93(2) ?
    C15 C16 . 1.391(2) ?
    C15 H15 . 0.97(2) ?
    C16 H16 . 0.957(17) ?
    C21 C22 . 1.3909(16) ?
    C21 C26 . 1.3915(17) ?
    C22 C23 . 1.3901(18) ?
    C22 H22 . 0.94(2) ?
    C23 C24 . 1.379(2) ?
    C23 H23 . 0.97(2) ?
    C24 C25 . 1.379(2) ?
    C24 H24 . 0.99(2) ?
    C25 C26 . 1.3892(19) ?
    C25 H25 . 0.92(2) ?
    C26 H26 . 0.95(2) ?
    C31 C36 . 1.3882(18) ?
    C31 C32 . 1.4023(18) ?
    C32 C33 . 1.388(2) ?
    C32 H32 . 0.958(19) ?
    C33 C34 . 1.379(3) ?
    C33 H33 . 0.94(2) ?
    C34 C35 . 1.385(3) ?
    C34 H34 . 0.95(2) ?
    C35 C36 . 1.390(2) ?
    C35 H35 . 0.92(2) ?
    C36 H36 . 0.99(2) ?
    C41 C42 . 1.3917(18) ?
    C41 C46 . 1.3965(18) ?
    C42 C43 . 1.393(2) ?
    C42 H42 . 0.943(19) ?
    C43 C44 . 1.378(2) ?
    C43 H43 . 0.93(2) ?
    C44 C45 . 1.378(3) ?
    C44 H44 . 0.93(2) ?
    C45 C46 . 1.384(2) ?
    C45 H45 . 0.95(2) ?
    C46 H46 . 0.96(2) ?
    C51 C56 . 1.398(2) ?
    C51 C52 . 1.3991(19) ?
    C52 C53 . 1.386(2) ?
    C52 H52 . 1.04(2) ?
    C53 C54 . 1.382(3) ?
    C53 H53 . 0.97(2) ?
    C54 C55 . 1.387(3) ?
    C54 H54 . 0.96(2) ?
    C55 C56 . 1.386(2) ?
    C55 H55 . 0.91(2) ?
    C56 H56 . 0.990(19) ?
loop_
    _geom_angle_atom_site_label_1
    _geom_angle_atom_site_label_2
    _geom_angle_atom_site_label_3
    _geom_angle_site_symmetry_1
    _geom_angle_site_symmetry_3
    _geom_angle
    _geom_angle_publ_flag
    P2 N1 P1 . . 129.01(7) ?
    N1 P1 C1 . . 102.74(6) ?
    N1 P1 C11 . . 101.80(6) ?
    C1 P1 C11 . . 94.35(5) ?
    N1 P2 C31 . . 108.08(6) ?
    N1 P2 C21 . . 116.14(5) ?
    C31 P2 C21 . . 107.15(5) ?
    N1 P2 P3 . . 122.96(4) ?
    C31 P2 P3 . . 95.39(4) ?
    C21 P2 P3 . . 104.38(4) ?
    C51 P3 C41 . . 104.57(6) ?
    C51 P3 P2 . . 96.68(4) ?
    C41 P3 P2 . . 106.86(4) ?
    C2 C1 C6 . . 118.77(13) ?
    C2 C1 P1 . . 118.55(10) ?
    C6 C1 P1 . . 122.45(10) ?
    C1 C2 C3 . . 120.23(16) ?
    C1 C2 H2 . . 119.5(13) ?
    C3 C2 H2 . . 120.2(13) ?
    C4 C3 C2 . . 120.34(16) ?
    C4 C3 H3 . . 121.6(14) ?
    C2 C3 H3 . . 118.0(15) ?
    C3 C4 C5 . . 119.92(15) ?
    C3 C4 H4 . . 119.2(13) ?
    C5 C4 H4 . . 120.9(13) ?
    C4 C5 C6 . . 120.29(16) ?
    C4 C5 H5 . . 119.1(13) ?
    C6 C5 H5 . . 120.5(13) ?
    C5 C6 C1 . . 120.40(14) ?
    C5 C6 H6 . . 119.7(12) ?
    C1 C6 H6 . . 119.8(12) ?
    C12 C11 C16 . . 118.50(12) ?
    C12 C11 P1 . . 123.05(10) ?
    C16 C11 P1 . . 118.45(10) ?
    C11 C12 C13 . . 120.16(14) ?
    C11 C12 H12 . . 120.7(11) ?
    C13 C12 H12 . . 119.1(11) ?
    C14 C13 C12 . . 120.79(16) ?
    C14 C13 H13 . . 121.1(12) ?
    C12 C13 H13 . . 117.9(13) ?
    C15 C14 C13 . . 119.60(14) ?
    C15 C14 H14 . . 121.1(13) ?
    C13 C14 H14 . . 119.3(13) ?
    C14 C15 C16 . . 119.93(15) ?
    C14 C15 H15 . . 121.8(13) ?
    C16 C15 H15 . . 118.3(13) ?
    C15 C16 C11 . . 121.02(15) ?
    C15 C16 H16 . . 120.3(11) ?
    C11 C16 H16 . . 118.6(11) ?
    C22 C21 C26 . . 118.84(11) ?
    C22 C21 P2 . . 118.12(9) ?
    C26 C21 P2 . . 123.03(9) ?
    C23 C22 C21 . . 120.17(12) ?
    C23 C22 H22 . . 120.4(12) ?
    C21 C22 H22 . . 119.4(12) ?
    C24 C23 C22 . . 120.53(12) ?
    C24 C23 H23 . . 121.4(13) ?
    C22 C23 H23 . . 118.1(13) ?
    C23 C24 C25 . . 119.74(12) ?
    C23 C24 H24 . . 121.5(12) ?
    C25 C24 H24 . . 118.7(12) ?
    C24 C25 C26 . . 120.13(13) ?
    C24 C25 H25 . . 120.2(14) ?
    C26 C25 H25 . . 119.7(14) ?
    C25 C26 C21 . . 120.58(12) ?
    C25 C26 H26 . . 118.3(13) ?
    C21 C26 H26 . . 121.1(13) ?
    C36 C31 C32 . . 119.56(12) ?
    C36 C31 P2 . . 119.62(10) ?
    C32 C31 P2 . . 120.40(9) ?
    C33 C32 C31 . . 119.97(13) ?
    C33 C32 H32 . . 119.6(11) ?
    C31 C32 H32 . . 120.4(11) ?
    C34 C33 C32 . . 119.90(15) ?
    C34 C33 H33 . . 121.4(12) ?
    C32 C33 H33 . . 118.7(12) ?
    C33 C34 C35 . . 120.53(15) ?
    C33 C34 H34 . . 121.2(13) ?
    C35 C34 H34 . . 118.3(13) ?
    C34 C35 C36 . . 120.01(15) ?
    C34 C35 H35 . . 119.2(14) ?
    C36 C35 H35 . . 120.8(14) ?
    C31 C36 C35 . . 120.00(14) ?
    C31 C36 H36 . . 118.7(11) ?
    C35 C36 H36 . . 121.3(11) ?
    C42 C41 C46 . . 118.52(12) ?
    C42 C41 P3 . . 125.94(9) ?
    C46 C41 P3 . . 114.86(10) ?
    C41 C42 C43 . . 120.11(13) ?
    C41 C42 H42 . . 120.0(11) ?
    C43 C42 H42 . . 119.8(11) ?
    C44 C43 C42 . . 120.54(15) ?
    C44 C43 H43 . . 119.9(13) ?
    C42 C43 H43 . . 119.6(13) ?
    C45 C44 C43 . . 119.81(14) ?
    C45 C44 H44 . . 119.6(13) ?
    C43 C44 H44 . . 120.6(13) ?
    C44 C45 C46 . . 120.09(15) ?
    C44 C45 H45 . . 121.3(14) ?
    C46 C45 H45 . . 118.4(14) ?
    C45 C46 C41 . . 120.86(15) ?
    C45 C46 H46 . . 120.0(14) ?
    C41 C46 H46 . . 119.1(14) ?
    C56 C51 C52 . . 119.65(13) ?
    C56 C51 P3 . . 123.44(10) ?
    C52 C51 P3 . . 116.88(11) ?
    C53 C52 C51 . . 119.98(17) ?
    C53 C52 H52 . . 119.4(12) ?
    C51 C52 H52 . . 120.6(12) ?
    C54 C53 C52 . . 120.06(16) ?
    C54 C53 H53 . . 122.1(15) ?
    C52 C53 H53 . . 117.8(15) ?
    C53 C54 C55 . . 120.31(16) ?
    C53 C54 H54 . . 119.3(14) ?
    C55 C54 H54 . . 120.4(14) ?
    C56 C55 C54 . . 120.30(18) ?
    C56 C55 H55 . . 120.5(14) ?
    C54 C55 H55 . . 119.2(14) ?
    C55 C56 C51 . . 119.66(16) ?
    C55 C56 H56 . . 121.4(11) ?
    C51 C56 H56 . . 118.9(11) ?
data_global
_journal_date_recd_electronic     2008-06-23
_journal_date_accepted     2008-07-02
_journal_name_full     'Acta Crystallographica, Section E'
_journal_year     2008
_journal_volume     64
_journal_issue      8
_journal_page_first     o1449
_journal_page_last     o1449
_journal_paper_category     QO
_journal_coeditor_code     AT2581
_publ_contact_author_name     'Richard A. Kemp'
_publ_contact_author_address
;
Advanced Materials Laboratory
Sandia National Laboratories
1001 University Blvd SE
Albuquerque NM 87106
USA
;
_publ_contact_author_email     rakemp@unm.edu
_publ_contact_author_fax     ?
_publ_contact_author_phone     '1-505-272-7609'
_publ_section_title
;
<i>P</i>,<i>P</i>-Diphenyl-<i>N</i>-(1,1,2,2-tetraphenyl-1\l^5^-\\
diphosphanylidene)phosphinous amide
;
loop_
    _publ_author_name
    _publ_author_footnote
    _publ_author_address
    'Dickie, Diane A.' .
;
Department of Chemistry and Chemical Biology
MSC03 2060
1 University of New Mexico
Albuquerque
NM 87131
USA
;
    'Kemp, Richard A.'
;
Current address: Advanced Materials Laboratory,
Sandia National Laboratories,
1001 University Blvd SE,
Albuquerque,
NM 87106,
USA
;
;
Department of Chemistry and Chemical Biology
MSC03 2060
1 University of New Mexico
Albuquerque
NM 87131
USA
;
