# Supplementary material for: P,P-Diphenyl-N-(1,1,2,2-tetra­phenyl-1λ5-diphosphanyl­idene)phosphinous amide
Source: Acta Crystallogr Sect E Struct Rep Online. 2008 Jul 9;64(Pt 8):o1449. doi: 10.1107/S1600536808020412 (PMC2962250; doi:10.1107/S1600536808020412)
Supplement: Supplementary file 2 [file e-64-o1449-Isup2.hkl]

# 
# h,k,l, Fc-squared, Fo-squared, sigma(Fo-squared) and status flag 
# 
data_I
_shelx_title ' rkdd14_0m in P2(1)/n' 
_shelx_refln_list_code          4 
_shelx_F_calc_maximum      233.27 
_exptl_crystal_F_000      1192.00 
_reflns_d_resolution_high  0.6436 
 
loop_ 
 _symmetry_equiv_pos_as_xyz 
 'x, y, z' 
 '-x+1/2, y+1/2, -z+1/2' 
 '-x, -y, -z' 
 'x-1/2, -y-1/2, z-1/2' 
 
_cell_length_a     9.3026 
_cell_length_b    10.8167 
_cell_length_c    29.7499 
_cell_angle_alpha  90.000 
_cell_angle_beta   98.589 
_cell_angle_gamma  90.000 
 
_shelx_F_squared_multiplier     1.000 
 
loop_ 
 _refln_index_h 
 _refln_index_k 
 _refln_index_l 
 _refln_F_squared_calc 
 _refln_F_squared_meas 
 _refln_F_squared_sigma 
 _refln_observed_status 
   2   0   0     1480.52     1540.31     22.12 o 
   4   0   0      661.68      656.69      9.68 o 
   6   0   0     1902.34     1866.01     25.14 o 
   8   0   0      154.87      150.23      6.88 o 
  10   0   0      179.94      174.66      4.87 o 
  12   0   0        0.34        1.09      3.18 o 
  14   0   0        8.88        4.03      4.10 o 
   1   1   0     1715.68     1513.63     57.37 o 
   2   1   0     1487.82     1609.63     17.38 o 
   3   1   0     2114.91     2222.73     23.93 o 
   4   1   0      372.95      481.18      5.32 o 
   5   1   0     1573.34     1566.03     13.94 o 
   6   1   0      689.60      732.20      8.03 o 
   7   1   0       83.98       95.34      2.28 o 
   8   1   0       45.00       44.53      3.30 o 
   9   1   0      264.82      274.43      4.63 o 
  10   1   0      548.61      540.51      6.72 o 
  11   1   0       70.83       77.62      4.41 o 
  12   1   0      202.00      202.56      8.18 o 
  13   1   0      124.57      108.46      5.59 o 
  14   1   0       47.30       47.35      3.78 o 
   0   2   0     7827.65     7790.69    108.50 o 
   1   2   0    10614.04    10839.04     81.14 o 
   2   2   0     1296.43     1241.31     11.91 o 
   3   2   0      107.43      105.45      3.09 o 
   4   2   0     3454.93     3659.49     27.84 o 
   5   2   0      559.17      653.96      8.00 o 
   6   2   0        2.07        8.71      2.17 o 
   7   2   0      417.84      398.70      5.29 o 
   8   2   0      833.65      780.01      9.49 o 
   9   2   0      246.19      236.64      4.91 o 
  10   2   0       85.95       86.75      5.05 o 
  11   2   0        0.16       -1.04      1.90 o 
  12   2   0       99.10       97.35      4.79 o 
  13   2   0       59.03       51.56      5.23 o 
  14   2   0       12.05       10.03      3.23 o 
   1   3   0    13462.49    14076.85     95.77 o 
   2   3   0    11714.17    12517.72     72.96 o 
   3   3   0     5919.01     5983.48     37.10 o 
   4   3   0      941.48     1052.52      8.12 o 
   5   3   0      271.63      249.02      5.45 o 
   6   3   0      812.66      787.89      7.32 o 
   7   3   0        3.90       -1.58      2.19 o 
   8   3   0        4.35        7.77      2.55 o 
   9   3   0       38.25       41.84      2.97 o 
  10   3   0       23.12       22.55      2.91 o 
  11   3   0        6.88       -0.01      3.26 o 
  12   3   0        7.93        2.29      2.21 o 
  13   3   0      212.63      198.30      8.56 o 
  14   3   0        0.60        0.19      3.55 o 
   0   4   0     5806.03     6385.12     55.79 o 
   1   4   0      699.97      729.80      5.79 o 
   2   4   0     4599.89     4876.77     28.06 o 
   3   4   0      151.08      157.79      3.83 o 
   4   4   0      284.30      325.97      5.32 o 
   5   4   0      625.67      632.16      5.50 o 
   6   4   0     1939.19     1907.65     13.49 o 
   7   4   0       72.19       73.90      3.75 o 
   8   4   0       10.53        8.88      1.49 o 
   9   4   0        6.02       10.97      2.95 o 
  10   4   0      434.48      456.59      7.82 o 
  11   4   0        7.89        5.50      3.53 o 
  12   4   0       87.66       73.17      3.80 o 
  13   4   0        2.31       -1.05      2.60 o 
   1   5   0     2596.06     2770.52     16.68 o 
   2   5   0     2285.12     2775.68     17.56 o 
   3   5   0      175.95      156.31      5.79 o 
   4   5   0       95.56      115.84      2.10 o 
   5   5   0      497.24      462.96      5.08 o 
   6   5   0       12.19       15.45      5.09 o 
   7   5   0      405.99      423.99      4.60 o 
   8   5   0        0.24       -2.06      2.06 o 
   9   5   0       19.04       28.48      3.86 o 
  10   5   0      982.81      937.56     23.78 o 
  11   5   0        8.50       18.01      4.11 o 
  12   5   0      242.73      213.48     12.57 o 
  13   5   0       22.39       22.13      3.32 o 
   0   6   0     7057.97     7416.13     62.00 o 
   1   6   0      960.03      967.70      6.92 o 
   2   6   0     3649.20     3740.79     23.51 o 
   3   6   0     1137.91     1044.42      7.88 o 
   4   6   0      148.33      152.87      2.62 o 
   5   6   0      670.17      713.13      7.49 o 
   6   6   0      924.16      909.63      8.82 o 
   7   6   0       66.23       70.68      2.99 o 
   8   6   0        1.04       -2.93      2.93 o 
   9   6   0       90.85       86.93      3.86 o 
  10   6   0      131.40      114.55      7.38 o 
  11   6   0        0.23       -2.64      2.64 o 
  12   6   0       34.51       45.03      7.90 o 
  13   6   0        0.02        1.76      3.08 o 
   1   7   0      487.73      501.70      4.55 o 
   2   7   0     2181.61     2071.73     14.12 o 
   3   7   0      138.87      138.48      5.53 o 
   4   7   0      798.78      857.58      8.73 o 
   5   7   0      684.99      683.79      7.39 o 
   6   7   0      114.80      113.05      3.58 o 
   7   7   0      284.14      268.59      4.64 o 
   8   7   0      729.97      668.68      9.04 o 
   9   7   0      224.90      221.42      6.39 o 
  10   7   0        0.29       -3.04      3.04 o 
  11   7   0       45.73       40.62      6.05 o 
  12   7   0       62.44       56.30      8.79 o 
   0   8   0        8.72        4.35      4.84 o 
   1   8   0     1004.51     1066.57     10.12 o 
   2   8   0      810.16      783.50      9.41 o 
   3   8   0      610.30      595.66      7.63 o 
   4   8   0      103.02       96.79      5.46 o 
   5   8   0        0.03       -1.69      2.06 o 
   6   8   0      153.65      156.30      3.79 o 
   7   8   0      479.52      494.45      6.46 o 
   8   8   0      603.55      583.80     11.19 o 
   9   8   0        0.03       -2.46      2.46 o 
  10   8   0       48.07       44.23      3.84 o 
  11   8   0      126.73      119.47      7.84 o 
  12   8   0       10.76       11.50      4.36 o 
   1   9   0       67.80       64.18      3.65 o 
   2   9   0      255.85      268.89      6.95 o 
   3   9   0     2704.26     2491.14     30.65 o 
   4   9   0     1219.13     1217.67     14.69 o 
   5   9   0      397.07      422.38      7.18 o 
   6   9   0      278.03      267.41      5.22 o 
   7   9   0        3.02        1.28      2.63 o 
   8   9   0       57.66       52.11      4.51 o 
   9   9   0      267.59      274.12      6.12 o 
  10   9   0        0.23       -1.37      3.31 o 
  11   9   0       10.50        7.39      8.52 o 
  12   9   0       28.45       30.84      7.95 o 
   0  10   0     1237.35     1362.01     30.91 o 
   1  10   0       58.73       50.40      3.74 o 
   2  10   0      191.05      185.96      6.97 o 
   3  10   0      143.92      127.31      6.24 o 
   4  10   0      657.34      651.92     11.70 o 
   5  10   0      640.57      634.27     13.79 o 
   6  10   0       49.59       51.36      4.65 o 
   7  10   0       56.16       49.15      4.08 o 
   8  10   0       27.19       33.72      5.55 o 
   9  10   0       15.96       11.42      4.27 o 
  10  10   0       49.40       53.78      7.71 o 
  11  10   0       42.80       51.38      7.00 o 
   1  11   0      165.45      157.44      6.73 o 
   2  11   0       24.78       22.27      4.29 o 
   3  11   0       90.52       90.18      5.64 o 
   4  11   0      791.07      781.74     13.56 o 
   5  11   0       59.82       81.79      6.43 o 
   6  11   0      119.92      110.39      7.12 o 
   7  11   0      284.25      285.83      8.35 o 
   8  11   0        5.13       -4.46      4.46 o 
   9  11   0      102.84      114.76      6.45 o 
  10  11   0      164.61      195.85     10.98 o 
   0  12   0        5.62       14.67      7.18 o 
   1  12   0      611.81      599.31     14.16 o 
   2  12   0      281.32      282.76      8.89 o 
   3  12   0       18.25       12.79      4.09 o 
   4  12   0       21.67       21.34      4.04 o 
   5  12   0      123.64      137.38      8.50 o 
   6  12   0       17.16       17.08      5.35 o 
   7  12   0        6.13        2.42      4.21 o 
   8  12   0       51.45       48.39      4.64 o 
   9  12   0       28.84       14.60      5.07 o 
   1  13   0      371.60      375.85     11.88 o 
   2  13   0       70.85       75.96      6.94 o 
   3  13   0       52.32       47.56      5.21 o 
   4  13   0       52.56       45.80      5.19 o 
   5  13   0        7.03        9.17      5.81 o 
   6  13   0      175.90      193.43      9.74 o 
   7  13   0        1.71       13.59      4.92 o 
   8  13   0      193.07      204.69      7.19 o 
   9  13   0       29.05       29.39     10.80 o 
   0  14   0      118.95      135.01     11.93 o 
   1  14   0       79.16       75.37      8.04 o 
   2  14   0      120.16       95.38      7.48 o 
   3  14   0        5.86       -3.83      5.52 o 
   4  14   0      349.50      335.78      9.76 o 
   5  14   0       34.90       23.86      6.62 o 
   6  14   0      343.99      364.64     12.77 o 
   7  14   0      164.13      175.94      8.76 o 
   1  15   0       19.75       16.46      5.53 o 
   2  15   0       27.06       13.25      7.59 o 
   3  15   0       26.40       31.90      6.03 o 
   4  15   0       23.79       24.01      5.63 o 
   5  15   0       25.30       21.13      6.50 o 
   6  15   0        9.89       11.54      5.62 o 
   0  16   0      275.97      290.14     14.18 o 
   1  16   0        0.15       -4.01      4.01 o 
   2  16   0       30.91       25.00      5.49 o 
   3  16   0       28.21       26.71      5.83 o 
   4  16   0       97.94       97.59      9.98 o 
 -13   0   1       13.94       12.95      4.41 o 
 -11   0   1       13.28       13.13      2.99 o 
  -9   0   1       13.35       19.09      1.97 o 
  -7   0   1     2175.03     2279.96     40.67 o 
  -5   0   1     2241.55     2268.84     29.32 o 
  -3   0   1     2809.37     3244.81     56.27 o 
   1   0   1    22879.45    13426.09    331.08 o 
   3   0   1    11744.88    11976.06    182.93 o 
   5   0   1     2324.57     2456.54     42.09 o 
   7   0   1      269.62      290.27      4.54 o 
   9   0   1      285.47      296.89      7.56 o 
  11   0   1      662.27      660.29     29.60 o 
  13   0   1      171.08      173.39     13.50 o 
 -14   1   1       32.04       29.98      3.25 o 
 -13   1   1      126.77      121.65      7.20 o 
 -12   1   1      126.04      124.46      6.19 o 
 -11   1   1      471.04      443.36      7.38 o 
 -10   1   1        3.09        4.65      2.19 o 
  -9   1   1     1447.84     1437.55     13.99 o 
  -8   1   1     1389.65     1348.06     12.94 o 
  -7   1   1        3.17       -1.19      1.28 o 
  -6   1   1      130.45      123.19      2.72 o 
  -5   1   1      985.94     1134.42     10.52 o 
  -4   1   1      606.82      742.46      7.13 o 
  -3   1   1     5627.78     6253.78     57.85 o 
  -2   1   1    12187.05    12958.37    115.39 o 
  -1   1   1     2321.19     1977.59     71.25 o 
   1   1   1     8173.41     7115.42    146.85 o 
   2   1   1     1272.18     1408.02     13.65 o 
   3   1   1     2175.34     2334.24     19.65 o 
   4   1   1     1843.81     1995.37     16.66 o 
   5   1   1       85.17       91.08      1.76 o 
   6   1   1      159.60      121.06      2.34 o 
   7   1   1      390.39      411.68      5.12 o 
   8   1   1       30.84       32.91      1.94 o 
   9   1   1      230.15      234.72      3.82 o 
  10   1   1      221.70      229.37      4.31 o 
  11   1   1       56.43       66.47      3.09 o 
  12   1   1      498.16      492.02     11.38 o 
  13   1   1       14.57       10.75      2.86 o 
  14   1   1       11.46       10.53      3.15 o 
 -14   2   1      212.94      206.51      6.80 o 
 -13   2   1        5.29        4.45      2.46 o 
 -12   2   1      261.44      242.61      5.04 o 
 -11   2   1      169.04      169.45      5.20 o 
 -10   2   1      526.91      514.21      8.38 o 
  -9   2   1       39.46       41.01      2.71 o 
  -8   2   1       60.65       64.32      3.00 o 
  -7   2   1       83.50       87.89      2.79 o 
  -6   2   1      715.92      651.94      6.98 o 
  -5   2   1     1367.14     1470.21     12.92 o 
  -4   2   1      164.52      250.63      5.28 o 
  -3   2   1      852.11      903.54     11.40 o 
  -2   2   1       57.59       53.94      2.23 o 
  -1   2   1    12144.83    12660.08     94.73 o 
   0   2   1     1228.62     1309.51     10.19 o 
   1   2   1     1917.50     1889.81     13.65 o 
   2   2   1    17742.09    18184.99    129.78 o 
   3   2   1     2385.07     2359.73     16.11 o 
   4   2   1     6112.39     6191.66     44.16 o 
   5   2   1     5277.97     5711.81     40.67 o 
   6   2   1     2780.19     2899.38     21.77 o 
   7   2   1        4.97        4.84      1.30 o 
   8   2   1      511.96      548.76      6.49 o 
   9   2   1      783.25      778.48      9.61 o 
  10   2   1      233.51      221.13      7.18 o 
  11   2   1       80.40       77.22      5.85 o 
  12   2   1       46.95       48.35      4.07 o 
  13   2   1        0.49       -2.50      2.50 o 
  14   2   1        0.83       -2.05      2.91 o 
 -14   3   1        1.44       -1.94      2.68 o 
 -13   3   1        7.68        7.99      3.33 o 
 -12   3   1      116.30      105.20      5.87 o 
 -11   3   1       30.31       27.38      3.59 o 
 -10   3   1        7.34        8.07      2.62 o 
  -9   3   1      162.49      154.05      5.19 o 
  -8   3   1      922.96      900.51      9.88 o 
  -7   3   1      162.49      162.72      6.93 o 
  -6   3   1     1588.83     1626.56     14.78 o 
  -5   3   1      251.99      257.52      7.15 o 
  -4   3   1      581.63      692.06     10.47 o 
  -3   3   1     2446.75     2560.01     16.01 o 
  -2   3   1    17093.94    18108.70    108.90 o 
  -1   3   1     9356.97     9988.87     65.24 o 
   0   3   1       81.08       97.74      1.50 o 
   1   3   1     7145.98     7461.27     48.98 o 
   2   3   1      546.04      593.83      9.25 o 
   3   3   1      258.68      236.68      5.33 o 
   4   3   1     4261.54     4324.66     29.09 o 
   5   3   1      492.16      490.14      4.76 o 
   6   3   1       20.84       12.96      2.15 o 
   7   3   1        4.65        4.68      1.43 o 
   8   3   1      582.54      570.68      6.27 o 
   9   3   1       25.18       27.91      2.41 o 
  10   3   1       34.72       39.14      2.79 o 
  11   3   1       24.72       20.24      2.33 o 
  12   3   1       42.61       39.75      3.30 o 
  13   3   1       25.67       34.55      3.36 o 
 -13   4   1        0.14        1.68      2.95 o 
 -12   4   1       83.91       79.92      6.79 o 
 -11   4   1      155.00      152.97      8.97 o 
 -10   4   1       34.11       40.37      3.07 o 
  -9   4   1      172.70      164.53      4.00 o 
  -8   4   1        1.56        0.74      1.69 o 
  -7   4   1      172.12      138.75      2.94 o 
  -6   4   1     1071.58      994.55     10.08 o 
  -5   4   1      143.74       90.38      4.71 o 
  -4   4   1      394.65      268.73      4.53 o 
  -3   4   1     1235.63     1445.06      9.60 o 
  -2   4   1     1463.54     1747.06     11.13 o 
  -1   4   1     1538.55     1726.61     11.54 o 
   0   4   1      164.35      197.44      3.62 o 
   1   4   1     1397.19     1539.42     10.81 o 
   2   4   1    13193.68    13957.84     79.57 o 
   3   4   1     1711.23     1692.77     11.45 o 
   4   4   1     3313.64     3469.98     22.40 o 
   5   4   1        0.03       -1.15      1.15 o 
   6   4   1       82.93       87.61      3.57 o 
   7   4   1     1312.52     1260.51     10.00 o 
   8   4   1        0.01        5.70      1.76 o 
   9   4   1      600.73      622.50      6.40 o 
  10   4   1        7.88        8.61      2.05 o 
  11   4   1       55.77       53.54      2.85 o 
  12   4   1        3.71        2.37      2.45 o 
  13   4   1        8.14        9.84      3.10 o 
 -13   5   1       20.60       19.39      3.16 o 
 -12   5   1       16.05       15.80      2.96 o 
 -11   5   1      420.91      375.29     12.51 o 
 -10   5   1        2.12       15.36      2.57 o 
  -9   5   1     2252.49     2214.73     30.01 o 
  -8   5   1        1.17       -1.28      2.51 o 
  -7   5   1       87.24       96.39      2.29 o 
  -6   5   1      207.28      191.06      5.98 o 
  -5   5   1       14.76       14.49      1.70 o 
  -4   5   1      218.20      240.74      3.32 o 
  -3   5   1     2799.48     3085.98     17.76 o 
  -2   5   1      159.02      162.54      5.01 o 
  -1   5   1        8.84        7.15      2.28 o 
   0   5   1      560.29      539.11      4.69 o 
   1   5   1        3.06       18.19      3.55 o 
   2   5   1     1876.49     2233.17     14.67 o 
   3   5   1     1327.56     1405.32      9.31 o 
   4   5   1       93.33       74.74      1.80 o 
   5   5   1       36.94       16.85      1.32 o 
   6   5   1     1374.46     1294.18     10.06 o 
   7   5   1      364.40      376.56      5.16 o 
   8   5   1      201.14      200.31      4.43 o 
   9   5   1       10.27       10.38      3.68 o 
  10   5   1       24.22       29.84      3.30 o 
  11   5   1      183.20      167.80      5.91 o 
  12   5   1       81.84       91.36      5.91 o 
  13   5   1       12.86        9.49      3.20 o 
 -13   6   1        1.25        7.02      3.14 o 
 -12   6   1        1.68        1.05      2.80 o 
 -11   6   1       14.99        8.85      3.09 o 
 -10   6   1       16.37       11.46      3.24 o 
  -9   6   1      113.70       99.76      3.74 o 
  -8   6   1        0.09       -0.69      2.33 o 
  -7   6   1       38.96       55.40      3.64 o 
  -6   6   1     1108.85     1094.50      9.85 o 
  -5   6   1      471.12      501.79      5.83 o 
  -4   6   1      694.03      751.26      6.11 o 
  -3   6   1      246.88      263.76      6.35 o 
  -2   6   1     2651.70     2736.63     17.74 o 
  -1   6   1     2414.19     2749.41     16.43 o 
   0   6   1     4225.94     4514.36     29.89 o 
   1   6   1     2618.22     2372.42     14.38 o 
   2   6   1      749.11      731.66      7.89 o 
   3   6   1      511.72      583.91      5.32 o 
   4   6   1      404.93      441.58      4.04 o 
   5   6   1        0.38       -1.41      1.41 o 
   6   6   1       46.58       43.09      2.91 o 
   7   6   1      681.52      669.03      8.16 o 
   8   6   1      229.02      205.24      5.68 o 
   9   6   1      200.10      195.13      5.13 o 
  10   6   1      241.50      202.34      6.43 o 
  11   6   1       88.70       93.78      8.57 o 
  12   6   1       12.23       17.50      5.55 o 
  13   6   1       74.68       74.90      9.17 o 
 -12   7   1       86.48       84.48      9.38 o 
 -11   7   1      117.16      113.92      5.67 o 
 -10   7   1       12.60        2.42      3.05 o 
  -9   7   1      179.71      180.88      4.96 o 
  -8   7   1      517.84      514.94      9.03 o 
  -7   7   1      405.67      406.10      6.32 o 
  -6   7   1       22.96       32.96      5.76 o 
  -5   7   1      147.67      148.29      4.49 o 
  -4   7   1     2423.95     2312.93     17.09 o 
  -3   7   1       90.48       75.88      5.22 o 
  -2   7   1      142.73      158.92      4.19 o 
  -1   7   1     1827.56     1668.33     10.95 o 
   0   7   1      130.73      130.38      3.13 o 
   1   7   1      394.54      475.51      4.51 o 
   2   7   1       45.71       63.67      5.89 o 
   3   7   1      522.38      562.89      6.15 o 
   4   7   1      522.46      442.56      6.61 o 
   5   7   1      224.27      222.61      3.88 o 
   6   7   1      228.78      211.70      4.52 o 
   7   7   1      134.46      143.69      4.46 o 
   8   7   1       93.02       94.29      3.40 o 
   9   7   1      139.37      134.41      5.04 o 
  10   7   1      115.42       98.76      5.38 o 
  11   7   1       69.95       77.81      6.79 o 
  12   7   1        0.40        3.52      3.90 o 
 -12   8   1       53.52       47.91      5.23 o 
 -11   8   1        0.03       -0.41      3.59 o 
 -10   8   1       69.77       60.99      4.83 o 
  -9   8   1        0.68       -2.40      2.40 o 
  -8   8   1      196.31      190.96      5.26 o 
  -7   8   1        1.04       -1.62      1.62 o 
  -6   8   1        6.36        4.76      4.20 o 
  -5   8   1        3.93       -2.36      2.48 o 
  -4   8   1      287.84      239.93      7.28 o 
  -3   8   1      292.77      299.13      6.49 o 
  -2   8   1      798.61      698.85      8.85 o 
  -1   8   1       77.15       68.16      3.51 o 
   0   8   1      337.67      377.41      5.49 o 
   1   8   1       56.35       54.17      2.63 o 
   2   8   1      163.10      187.09      5.54 o 
   3   8   1     2844.87     2853.22     25.30 o 
   4   8   1     7685.99     7543.37     54.57 o 
   5   8   1      626.57      596.94      7.69 o 
   6   8   1       63.61       64.61      2.87 o 
   7   8   1      124.45      139.21      3.55 o 
   8   8   1      832.03      819.96     11.56 o 
   9   8   1       81.63       84.36      4.57 o 
  10   8   1        4.72        4.23      2.85 o 
  11   8   1       45.86       44.81      5.61 o 
  12   8   1       82.98       84.52      6.06 o 
 -12   9   1       16.98        6.90      8.18 o 
 -11   9   1        2.52        5.77      4.03 o 
 -10   9   1        3.24        3.56      3.18 o 
  -9   9   1        0.95        1.38      2.57 o 
  -8   9   1        4.60        5.57      2.78 o 
  -7   9   1       11.75       20.45      4.28 o 
  -6   9   1        5.35        1.13      4.55 o 
  -5   9   1      752.49      762.01     16.24 o 
  -4   9   1      787.30      767.80     12.23 o 
  -3   9   1      134.74      159.23     11.69 o 
  -2   9   1       58.58       49.13      4.02 o 
  -1   9   1     1016.02      953.43     12.21 o 
   0   9   1      202.75      217.83      6.04 o 
   1   9   1      153.63      138.57      4.52 o 
   2   9   1      228.30      190.50      6.12 o 
   3   9   1     1490.64     1527.72     21.04 o 
   4   9   1       26.13       11.78      6.78 o 
   5   9   1       14.15       -0.60      4.28 o 
   6   9   1      171.60      177.52      4.96 o 
   7   9   1        8.51        4.13      2.21 o 
   8   9   1       24.61       22.98      2.97 o 
   9   9   1       88.35       93.58      4.15 o 
  10   9   1      124.83      127.03      5.80 o 
  11   9   1       21.73       21.22      5.79 o 
 -11  10   1       16.27       28.76      8.68 o 
 -10  10   1      249.26      256.30     13.46 o 
  -9  10   1        0.15        0.39      3.38 o 
  -8  10   1       10.55       -1.16      2.68 o 
  -7  10   1       91.05      102.07      5.81 o 
  -6  10   1       64.74       70.59      6.54 o 
  -5  10   1       52.79       51.19      5.82 o 
  -4  10   1     1328.83     1347.89     18.93 o 
  -3  10   1      282.41      265.84      6.90 o 
  -2  10   1     1164.39     1071.46     16.67 o 
  -1  10   1        0.37       -3.09      3.09 o 
   0  10   1        4.66        4.73      3.68 o 
   1  10   1      214.67      208.79      5.88 o 
   2  10   1      204.60      195.71      7.14 o 
   3  10   1      325.50      349.10      9.12 o 
   4  10   1      326.04      282.56      7.60 o 
   5  10   1      205.41      192.94      8.03 o 
   6  10   1      152.36      143.67      6.32 o 
   7  10   1      276.52      292.25      7.29 o 
   8  10   1      504.67      506.91      8.40 o 
   9  10   1       26.66       31.72      3.97 o 
  10  10   1        3.26        7.92      7.33 o 
  11  10   1       57.11       60.98      8.78 o 
 -10  11   1        4.40       10.66      6.20 o 
  -9  11   1      265.47      254.17      8.36 o 
  -8  11   1        7.47       -3.10      3.10 o 
  -7  11   1        5.60        5.00      3.90 o 
  -6  11   1       36.01       35.04      5.18 o 
  -5  11   1       39.47       35.47      5.41 o 
  -4  11   1      191.44      193.98      6.82 o 
  -3  11   1      206.64      230.25      6.73 o 
  -2  11   1       81.97       68.34      5.22 o 
  -1  11   1       29.67        8.49      3.83 o 
   0  11   1        4.09       -3.54      3.54 o 
   1  11   1      230.46      220.22      7.59 o 
   2  11   1      995.86      968.74     16.27 o 
   3  11   1        3.98        3.88      3.84 o 
   4  11   1       27.06       43.31      4.56 o 
   5  11   1     1214.40     1169.83     22.07 o 
   6  11   1        2.51        0.45      4.40 o 
   7  11   1      456.16      462.45     10.42 o 
   8  11   1      153.31      153.26      5.78 o 
   9  11   1      118.46      120.51      6.59 o 
  10  11   1      162.35      195.14     10.88 o 
 -10  12   1       12.67       18.19      8.96 o 
  -9  12   1        0.06       -4.24      4.24 o 
  -8  12   1      201.28      174.76      7.50 o 
  -7  12   1       25.12       28.44      4.92 o 
  -6  12   1        0.13        2.11      4.81 o 
  -5  12   1        0.01        0.90      4.65 o 
  -4  12   1        5.23       -3.32      3.32 o 
  -3  12   1        4.38       -0.64      4.42 o 
  -2  12   1      514.89      504.70     11.64 o 
  -1  12   1        7.77        6.83      5.34 o 
   0  12   1      629.71      616.13     15.11 o 
   1  12   1       24.56       21.18      7.60 o 
   2  12   1      292.86      276.79      8.90 o 
   3  12   1      160.89      147.22      7.91 o 
   4  12   1       18.77       16.24      3.94 o 
   5  12   1      162.21      132.12     10.31 o 
   6  12   1      105.37      119.18      8.00 o 
   7  12   1      195.69      175.69      6.79 o 
   8  12   1        0.61       -3.24      3.24 o 
   9  12   1       64.11       75.33      7.64 o 
  -9  13   1       27.17       30.72     11.78 o 
  -8  13   1        0.69        1.42      3.92 o 
  -7  13   1      382.41      404.60     14.66 o 
  -6  13   1      228.69      239.63     10.30 o 
  -5  13   1       56.11       52.13      7.00 o 
  -4  13   1       50.97       49.93      5.19 o 
  -3  13   1       95.44      111.71      6.58 o 
  -2  13   1      172.78      178.08      8.67 o 
  -1  13   1      250.80      276.15     10.31 o 
   0  13   1      141.13      157.00      6.95 o 
   1  13   1       26.14       32.75      5.80 o 
   2  13   1       84.98       85.63      6.97 o 
   3  13   1       73.02       66.45      7.24 o 
   4  13   1       49.92       48.30      5.19 o 
   5  13   1      520.63      485.10     13.91 o 
   6  13   1        4.41       12.77      6.81 o 
   7  13   1        4.38        6.21      4.87 o 
   8  13   1        0.02        0.02      3.91 o 
  -7  14   1       52.82       61.35      8.47 o 
  -6  14   1      504.99      507.69     14.74 o 
  -5  14   1       29.96       25.37      6.68 o 
  -4  14   1        4.33        5.42      7.61 o 
  -3  14   1       21.97       20.14      5.50 o 
  -2  14   1       43.28       32.24      8.51 o 
  -1  14   1       30.75       16.74      5.82 o 
   0  14   1       82.56      104.54      7.93 o 
   1  14   1        4.05       -0.07      4.68 o 
   2  14   1        0.21       -2.89      5.89 o 
   3  14   1        0.75       -6.60      6.60 o 
   4  14   1       75.94      100.56      7.07 o 
   5  14   1       37.12       40.12     11.12 o 
   6  14   1        1.93       17.87      5.72 o 
   7  14   1      165.25      176.89      8.67 o 
  -6  15   1       22.45       24.45      5.90 o 
  -5  15   1      141.25      117.60     10.67 o 
  -4  15   1        9.76       11.54      5.17 o 
  -3  15   1      232.64      247.71     10.21 o 
  -2  15   1        7.19       -2.00      5.27 o 
  -1  15   1      175.05      179.78      7.41 o 
   0  15   1       78.72       77.98     12.22 o 
   1  15   1       11.90       -4.06      6.00 o 
   2  15   1        3.07       -5.15      5.15 o 
   3  15   1      247.15      226.52      9.94 o 
   4  15   1       10.13       22.43      4.87 o 
   5  15   1        2.95       -5.33      5.33 o 
   6  15   1      107.74      111.17     11.44 o 
  -4  16   1       60.58       72.71     11.47 o 
  -3  16   1       19.12       10.98      6.01 o 
  -2  16   1      162.79      151.99      9.14 o 
  -1  16   1        5.35       -4.51      4.51 o 
   0  16   1       75.73       91.19     10.31 o 
   1  16   1       27.79       21.77      4.77 o 
   2  16   1       36.28       32.49      7.57 o 
   3  16   1      102.01      101.21      7.39 o 
   4  16   1        2.11       -6.10     11.25 o 
 -14   0   2       33.29       33.91      4.55 o 
 -12   0   2      101.38       92.53      5.22 o 
 -10   0   2      504.94      482.20      7.91 o 
  -8   0   2      182.23      146.90      5.32 o 
  -6   0   2        2.10        0.72      1.92 o 
  -4   0   2     1368.93     1586.83     25.31 o 
  -2   0   2     3883.31     4209.50     70.35 o 
   2   0   2     6526.74     7009.07     83.15 o 
   4   0   2       48.09       59.25      2.30 o 
   6   0   2      646.29      685.17      8.31 o 
   8   0   2      262.23      253.69      5.06 o 
  10   0   2        9.22       11.74      2.48 o 
  12   0   2      202.93      204.93     14.05 o 
  14   0   2      144.13      145.61      8.54 o 
 -14   1   2       15.66       11.44      2.88 o 
 -13   1   2      249.74      238.18      7.95 o 
 -12   1   2       30.28       30.76      2.70 o 
 -11   1   2      133.06      119.49      5.88 o 
 -10   1   2       11.38       12.08      2.26 o 
  -9   1   2        0.87       11.68      2.05 o 
  -8   1   2     1970.68     1936.01     19.00 o 
  -7   1   2      646.89      601.32      7.19 o 
  -6   1   2     1005.86     1051.46     10.67 o 
  -5   1   2       30.26       41.68      1.93 o 
  -4   1   2     2675.01     2932.97     26.10 o 
  -3   1   2    12342.69    13298.60    109.56 o 
  -2   1   2      515.47      590.05     10.92 o 
  -1   1   2     1234.06     1039.03     43.01 o 
   1   1   2      594.11      549.82     10.20 o 
   2   1   2    19839.98    21221.88    223.80 o 
   3   1   2       96.01       67.51      1.44 o 
   4   1   2      132.81      121.22      1.94 o 
   5   1   2      645.14      694.79      6.24 o 
   6   1   2       98.23       88.19      1.98 o 
   7   1   2     1237.51     1242.11     10.93 o 
   8   1   2      160.43      147.52      2.62 o 
   9   1   2       37.78       45.44      2.08 o 
  10   1   2      546.34      561.00      7.08 o 
  11   1   2      371.76      364.48      6.21 o 
  12   1   2       26.80       32.97      3.17 o 
  13   1   2       92.71       81.55      4.43 o 
  14   1   2       10.54        5.01      2.99 o 
 -14   2   2        0.66        3.44      2.81 o 
 -13   2   2       30.20       25.39      3.38 o 
 -12   2   2      147.90      154.33      9.49 o 
 -11   2   2       68.17       70.21      3.95 o 
 -10   2   2      164.69      161.90      5.00 o 
  -9   2   2       20.93       16.98      2.24 o 
  -8   2   2       85.76       84.73      3.26 o 
  -7   2   2       17.95        8.42      2.25 o 
  -6   2   2      350.15      332.70      5.97 o 
  -5   2   2       43.71       58.63      4.09 o 
  -4   2   2       74.49       94.40      2.69 o 
  -3   2   2     5177.71     5322.79     39.95 o 
  -2   2   2     8903.75     9708.77     90.83 o 
  -1   2   2     8341.09     8496.10     63.51 o 
   0   2   2    12506.71    12660.13     99.35 o 
   1   2   2     1992.61     2087.76     17.26 o 
   2   2   2    15468.01    16510.63    106.17 o 
   3   2   2     4604.58     4749.06     31.48 o 
   4   2   2      768.77      727.75      6.00 o 
   5   2   2     4725.85     4709.55     33.86 o 
   6   2   2        0.04        6.25      1.84 o 
   7   2   2     1299.97     1272.07     10.96 o 
   8   2   2       81.59      111.77      4.86 o 
   9   2   2        9.56       11.40      2.10 o 
  10   2   2      292.97      298.23      5.04 o 
  11   2   2       63.37       63.31      4.35 o 
  12   2   2        8.93        1.98      2.37 o 
  13   2   2       56.83       50.70      4.04 o 
  14   2   2        4.95        2.93      3.84 o 
 -14   3   2        0.29       -0.73      7.00 o 
 -13   3   2       84.63       87.32     10.30 o 
 -12   3   2       15.48        9.10      5.64 o 
 -11   3   2      330.58      327.72      7.24 o 
 -10   3   2      139.47      130.45      4.58 o 
  -9   3   2       11.58        7.64      2.41 o 
  -8   3   2        6.29        7.13      2.10 o 
  -7   3   2     2741.01     2741.85     23.55 o 
  -6   3   2        7.95       20.94      4.85 o 
  -5   3   2     7055.44     7029.06     54.64 o 
  -4   3   2     3007.64     3366.97     23.56 o 
  -3   3   2     1392.90     1427.93     10.13 o 
  -2   3   2     2224.28     2335.10     19.80 o 
  -1   3   2     5901.66     6277.90     41.36 o 
   0   3   2      474.99      524.07      4.37 o 
   1   3   2     2013.77     2073.49     14.41 o 
   2   3   2     3424.55     3634.61     21.96 o 
   3   3   2       23.98       21.42      1.82 o 
   4   3   2      784.49      896.89      6.40 o 
   5   3   2       21.26       12.99      0.99 o 
   6   3   2      152.52      160.69      2.41 o 
   7   3   2      235.82      239.38      3.42 o 
   8   3   2      665.24      683.22      6.82 o 
   9   3   2      411.12      392.30      4.53 o 
  10   3   2      252.69      245.92      4.99 o 
  11   3   2        3.99        2.09      2.09 o 
  12   3   2        0.20       -2.28      2.28 o 
  13   3   2       32.98       27.67      3.31 o 
 -13   4   2        4.94       -0.01      6.63 o 
 -12   4   2       81.16       90.03      7.81 o 
 -11   4   2        1.25       -3.78      3.78 o 
 -10   4   2      341.68      351.55      6.11 o 
  -9   4   2       50.96       46.99      3.49 o 
  -8   4   2       16.34       11.54      2.41 o 
  -7   4   2       90.70      107.36      4.14 o 
  -6   4   2      139.12      154.22      5.85 o 
  -5   4   2      867.97      811.01      6.28 o 
  -4   4   2      481.92      571.82      8.16 o 
  -3   4   2      871.78      839.91      6.12 o 
  -2   4   2     4403.58     5034.05     27.99 o 
  -1   4   2      246.83      287.81      2.97 o 
   0   4   2     2506.63     2768.37     18.16 o 
   1   4   2      740.48      834.01      6.39 o 
   2   4   2      259.45      309.65      5.62 o 
   3   4   2     7319.97     7756.60     48.07 o 
   4   4   2     1448.24     1471.75     10.43 o 
   5   4   2      587.02      615.60      5.39 o 
   6   4   2     1007.06     1029.29      8.02 o 
   7   4   2     1894.15     1899.00     13.50 o 
   8   4   2     1011.93      999.86      9.68 o 
   9   4   2      727.16      695.97      7.49 o 
  10   4   2      320.84      318.96      8.07 o 
  11   4   2        0.96        0.65      2.24 o 
  12   4   2        4.24        5.99      2.56 o 
  13   4   2      130.00      118.93      5.64 o 
 -13   5   2       16.90        8.17     10.02 o 
 -12   5   2       31.69       38.20      4.17 o 
 -11   5   2      186.78      168.34     18.23 o 
 -10   5   2      400.10      400.18      8.56 o 
  -9   5   2      783.79      765.25     13.66 o 
  -8   5   2        4.31        4.31      3.99 o 
  -7   5   2      661.32      641.61      5.92 o 
  -6   5   2     1172.13     1216.59     13.59 o 
  -5   5   2      492.21      515.78      4.97 o 
  -4   5   2       93.76       96.78      3.05 o 
  -3   5   2     1418.70     1348.69      8.80 o 
  -2   5   2     5773.56     6591.00     39.23 o 
  -1   5   2      280.82      279.77      2.86 o 
   0   5   2     1700.50     1728.74     11.89 o 
   1   5   2      457.15      428.09      3.83 o 
   2   5   2     2105.87     1925.48     12.86 o 
   3   5   2      591.64      695.04      5.94 o 
   4   5   2       23.36       25.69      1.48 o 
   5   5   2       15.35       12.41      1.29 o 
   6   5   2      261.92      248.67      3.28 o 
   7   5   2      405.50      393.80      4.30 o 
   8   5   2      375.11      375.71      6.81 o 
   9   5   2       23.25       27.60      2.44 o 
  10   5   2      423.34      397.02      8.64 o 
  11   5   2        4.24        8.32      3.03 o 
  12   5   2        0.43       -1.03      3.39 o 
  13   5   2       19.43       26.95      5.34 o 
 -13   6   2       37.03       30.07      4.50 o 
 -12   6   2        9.33        8.89      3.10 o 
 -11   6   2       31.61       31.23      5.33 o 
 -10   6   2      279.90      256.86      6.74 o 
  -9   6   2       14.65       18.27      2.74 o 
  -8   6   2      325.75      305.41      6.52 o 
  -7   6   2     1321.99     1339.23     16.18 o 
  -6   6   2     1640.12     1553.24     12.56 o 
  -5   6   2       64.32       59.28      2.34 o 
  -4   6   2      242.96      202.47      3.11 o 
  -3   6   2     3671.21     3850.07     23.52 o 
  -2   6   2     7315.62     7457.74     43.37 o 
  -1   6   2     3467.94     3730.14     21.41 o 
   0   6   2      297.39      328.06      9.18 o 
   1   6   2       15.26       11.59      6.53 o 
   2   6   2      149.94      125.87      4.47 o 
   3   6   2      679.89      729.32      6.02 o 
   4   6   2       36.80       48.44      1.58 o 
   5   6   2      259.36      233.83      3.73 o 
   6   6   2      108.73      112.30      3.45 o 
   7   6   2       72.80       75.36      5.34 o 
   8   6   2       10.61       13.61      2.01 o 
   9   6   2       24.20       30.54      2.93 o 
  10   6   2        6.80        6.95      2.95 o 
  11   6   2      144.46      135.24      5.74 o 
  12   6   2       62.83       63.64      4.90 o 
  13   6   2       12.28       15.44      3.70 o 
 -13   7   2        3.57        7.33      5.32 o 
 -12   7   2      137.23      120.99     11.79 o 
 -11   7   2      404.08      370.09      9.14 o 
 -10   7   2       12.93       13.81      3.34 o 
  -9   7   2       83.97       80.35      4.88 o 
  -8   7   2      166.66      178.16      4.46 o 
  -7   7   2      189.00      183.28      4.28 o 
  -6   7   2     1066.00     1018.61     11.04 o 
  -5   7   2       76.26      101.57      4.68 o 
  -4   7   2       11.21       77.64     10.86 o 
  -3   7   2      904.33      966.32      8.04 o 
  -2   7   2     1549.00     1674.45     11.38 o 
  -1   7   2      595.99      614.13      5.09 o 
   0   7   2     1196.95     1103.40      9.14 o 
   1   7   2      165.84      185.08      3.17 o 
   2   7   2      511.82      458.83      5.21 o 
   3   7   2     1614.20     1721.96     13.80 o 
   4   7   2       21.89        9.15      3.56 o 
   5   7   2       20.80       14.56      1.84 o 
   6   7   2      738.89      762.48      8.63 o 
   7   7   2      925.24      888.35     10.20 o 
   8   7   2       36.17       41.66      2.71 o 
   9   7   2       10.42        5.70      2.81 o 
  10   7   2       80.82       71.69      4.85 o 
  11   7   2       76.35       76.04      8.06 o 
  12   7   2      217.05      225.35     12.51 o 
 -12   8   2       19.43       16.06      4.45 o 
 -11   8   2       23.92       20.06      4.19 o 
 -10   8   2       54.12       51.16      4.62 o 
  -9   8   2       87.92       81.39      4.24 o 
  -8   8   2        6.99       13.17      5.18 o 
  -7   8   2        0.03       -2.55      2.55 o 
  -6   8   2      244.90      233.57      4.28 o 
  -5   8   2      197.50      214.18      4.29 o 
  -4   8   2      343.06      294.96      7.21 o 
  -3   8   2     1561.79     1473.09     13.36 o 
  -2   8   2      171.50      199.66      4.61 o 
  -1   8   2      523.69      541.98      6.36 o 
   0   8   2       47.91       45.76      3.10 o 
   1   8   2       67.07       69.68      2.95 o 
   2   8   2      619.79      672.75      8.73 o 
   3   8   2      169.27      186.61      8.23 o 
   4   8   2      140.69      214.68      9.42 o 
   5   8   2     1760.36     1741.41     16.64 o 
   6   8   2        3.28        9.24      2.52 o 
   7   8   2      347.06      332.62      5.27 o 
   8   8   2       17.64       21.33      4.46 o 
   9   8   2        0.43       -2.76      2.76 o 
  10   8   2        0.05       -2.61      2.61 o 
  11   8   2       17.17        7.53      3.96 o 
  12   8   2       14.49        6.21      4.02 o 
 -12   9   2        0.68       -2.24      6.08 o 
 -11   9   2       50.56       46.64      5.62 o 
 -10   9   2        0.08        0.16      3.43 o 
  -9   9   2      101.14       96.51      4.49 o 
  -8   9   2       34.12       30.30      3.34 o 
  -7   9   2      461.06      447.85      6.64 o 
  -6   9   2      488.88      487.72      9.07 o 
  -5   9   2      564.71      589.83      8.40 o 
  -4   9   2     1580.63     1586.83     18.90 o 
  -3   9   2       22.41       11.89      9.19 o 
  -2   9   2      250.64      286.93      6.34 o 
  -1   9   2        6.85        1.69      2.93 o 
   0   9   2      862.12      861.61     12.45 o 
   1   9   2       11.59        0.55      3.51 o 
   2   9   2      316.08      323.59      7.53 o 
   3   9   2       61.69       72.33      7.66 o 
   4   9   2       72.63       65.97      6.87 o 
   5   9   2        8.15       -0.40      3.47 o 
   6   9   2       71.74       75.17      3.63 o 
   7   9   2       51.06       49.40      3.16 o 
   8   9   2      274.70      268.00      6.14 o 
   9   9   2        7.07        4.60      2.84 o 
  10   9   2        2.12        0.41      7.05 o 
  11   9   2        6.43        0.34      5.21 o 
 -11  10   2      164.85      147.86      9.84 o 
 -10  10   2       16.09       21.30      4.60 o 
  -9  10   2      217.79      211.32      8.62 o 
  -8  10   2       26.63       13.29      3.89 o 
  -7  10   2      126.74      112.97      5.08 o 
  -6  10   2      467.93      455.67      9.94 o 
  -5  10   2       85.98       60.80      5.57 o 
  -4  10   2        7.41       12.34      3.89 o 
  -3  10   2     1058.25      986.12     14.24 o 
  -2  10   2      538.44      512.77     10.64 o 
  -1  10   2      169.57      139.82      5.07 o 
   0  10   2        4.15        2.55      4.53 o 
   1  10   2     1062.72     1060.65     18.11 o 
   2  10   2        9.02       -5.14      5.14 o 
   3  10   2     2195.15     2051.37     26.98 o 
   4  10   2      297.32      265.21      7.36 o 
   5  10   2       11.33        2.71      4.06 o 
   6  10   2      120.70      118.11      5.91 o 
   7  10   2      112.96      133.50      6.77 o 
   8  10   2      255.46      261.92      5.96 o 
   9  10   2      491.99      453.99     11.12 o 
  10  10   2        4.22        6.96      4.38 o 
  11  10   2        5.32        5.11      5.75 o 
 -10  11   2       49.90       52.28      7.08 o 
  -9  11   2      186.84      218.84      7.83 o 
  -8  11   2        1.06       -3.35      3.35 o 
  -7  11   2        4.00       -3.58      3.58 o 
  -6  11   2       24.59       12.52      4.72 o 
  -5  11   2       44.43       26.15      5.24 o 
  -4  11   2      314.37      294.02      8.17 o 
  -3  11   2       16.70       11.15      3.38 o 
  -2  11   2        0.02       -4.10      4.10 o 
  -1  11   2       17.37       11.09      5.06 o 
   0  11   2       45.69       24.66      4.97 o 
   1  11   2        0.72        1.22      3.75 o 
   2  11   2     1488.26     1462.51     21.50 o 
   3  11   2      233.52      216.75      7.80 o 
   4  11   2       45.09       44.98      4.55 o 
   5  11   2      160.65      195.67      8.67 o 
   6  11   2       66.43       67.92      7.00 o 
   7  11   2       19.91       33.96      4.54 o 
   8  11   2       44.15       46.70      4.23 o 
   9  11   2        1.18        0.79      4.79 o 
  10  11   2       93.82      130.29      9.64 o 
 -10  12   2       57.40       61.18     11.14 o 
  -9  12   2        1.40       -3.41      4.36 o 
  -8  12   2       18.75       22.31      3.87 o 
  -7  12   2      574.69      535.69     11.81 o 
  -6  12   2        0.11        8.48      6.71 o 
  -5  12   2        2.09       -2.89      4.65 o 
  -4  12   2        1.99       -3.29      3.29 o 
  -3  12   2      131.99      129.25      6.35 o 
  -2  12   2       37.81       45.14      4.50 o 
  -1  12   2      227.27      229.76      9.09 o 
   0  12   2       16.49       18.86      4.59 o 
   1  12   2       89.90       82.12      6.73 o 
   2  12   2       27.63       19.98      4.61 o 
   3  12   2       91.63       75.55      9.34 o 
   4  12   2        0.08       -3.42      3.42 o 
   5  12   2      159.06      149.87      8.32 o 
   6  12   2      172.46      155.99      7.45 o 
   7  12   2        1.41        2.07      4.82 o 
   8  12   2        0.02       -4.09      4.09 o 
   9  12   2        2.02       -4.90      4.90 o 
  -9  13   2       32.31       46.97      9.36 o 
  -8  13   2        0.08       -3.38      4.18 o 
  -7  13   2        4.66       18.98      5.79 o 
  -6  13   2      424.59      403.72     12.78 o 
  -5  13   2       91.87       91.55     10.03 o 
  -4  13   2      125.41      108.26      6.22 o 
  -3  13   2       71.02       70.49      5.75 o 
  -2  13   2      423.85      440.44     14.01 o 
  -1  13   2      350.60      339.37     11.26 o 
   0  13   2      108.00      111.14      6.85 o 
   1  13   2      272.42      275.19     10.43 o 
   2  13   2       16.96        9.68      5.17 o 
   3  13   2       52.67       47.40      5.46 o 
   4  13   2      126.17      120.74      9.31 o 
   5  13   2       22.17       28.87      6.19 o 
   6  13   2      296.41      317.99     12.33 o 
   7  13   2       57.25       47.40      6.42 o 
   8  13   2        6.84       -2.52      3.99 o 
  -7  14   2       23.88       48.13      7.04 o 
  -6  14   2       85.01      117.51      8.91 o 
  -5  14   2       58.98       46.37      6.88 o 
  -4  14   2       30.10       25.75      5.04 o 
  -3  14   2      108.24      115.26      9.19 o 
  -2  14   2      160.40      129.32      8.14 o 
  -1  14   2       59.60       53.40      5.43 o 
   0  14   2        3.18       -3.22      5.05 o 
   1  14   2       38.24       26.30      5.47 o 
   2  14   2       62.75       36.53     10.65 o 
   3  14   2       47.78       38.29      5.92 o 
   4  14   2      307.21      340.49      9.76 o 
   5  14   2       96.34      118.93      7.76 o 
   6  14   2        5.25       16.15     11.28 o 
   7  14   2       65.24       73.84      6.85 o 
  -6  15   2       19.98       27.63      6.96 o 
  -5  15   2        7.49       -4.50     10.19 o 
  -4  15   2      288.69      309.34     10.43 o 
  -3  15   2        7.08       10.91      5.51 o 
  -2  15   2       67.00       69.46      7.16 o 
  -1  15   2       22.58       12.17      4.48 o 
   0  15   2      166.31      181.49      8.93 o 
   1  15   2        4.40       -4.49      4.49 o 
   2  15   2      129.98      119.00      7.58 o 
   3  15   2       28.02       38.45      5.77 o 
   4  15   2      180.66      203.60      8.25 o 
   5  15   2       14.76       10.67      6.34 o 
   6  15   2        0.03        1.72      5.33 o 
  -4  16   2        9.22       11.17     14.33 o 
  -3  16   2        1.43        3.26      5.58 o 
  -2  16   2       16.01       13.48      5.69 o 
  -1  16   2       22.36       11.84      8.96 o 
   0  16   2        2.78       -4.76      4.76 o 
   1  16   2      311.29      331.66      9.74 o 
   2  16   2       62.93       59.01      6.32 o 
   3  16   2      180.93      198.58      9.14 o 
   4  16   2       26.33       27.82     12.99 o 
 -13   0   3      125.17      137.81      6.32 o 
 -11   0   3      156.86      109.35      9.86 o 
  -9   0   3      650.67      630.82     13.53 o 
  -7   0   3      926.94      897.65     15.26 o 
  -5   0   3      892.12      847.78     23.26 o 
  -3   0   3      354.79      404.18     19.73 o 
  -1   0   3    15472.79    10660.68    237.51 o 
   1   0   3      275.01      239.81      7.21 o 
   3   0   3     1842.80     2192.71     28.93 o 
   5   0   3      127.48      134.85      2.68 o 
   7   0   3        6.10        4.44      1.52 o 
   9   0   3     1519.14     1487.60     18.92 o 
  11   0   3      685.53      684.46     20.06 o 
  13   0   3       10.79       10.22      4.17 o 
 -14   1   3       43.72       46.98      3.49 o 
 -13   1   3      102.03      101.73      5.35 o 
 -12   1   3       59.48       54.42      4.33 o 
 -11   1   3      276.89      278.07      9.98 o 
 -10   1   3       56.54       57.78      3.63 o 
  -9   1   3      185.80      193.73      4.12 o 
  -8   1   3     2044.56     2065.72     20.08 o 
  -7   1   3      371.05      336.67      4.87 o 
  -6   1   3      739.18      744.21      8.42 o 
  -5   1   3     1225.11     1338.43     13.15 o 
  -4   1   3     3225.38     3577.26     29.71 o 
  -3   1   3     5506.72     5847.74     53.92 o 
  -2   1   3    38038.10    38220.99    302.68 o 
  -1   1   3     1979.30     1922.83     19.42 o 
   0   1   3       27.54       24.60      0.90 o 
   1   1   3     1323.72     1355.31     11.54 o 
   2   1   3     6803.91     7288.75     52.67 o 
   3   1   3      490.10      452.80      3.64 o 
   4   1   3       48.25       19.85      1.00 o 
   5   1   3       87.34      103.25      2.49 o 
   6   1   3       53.59       50.70      1.50 o 
   7   1   3      132.36      138.80      2.36 o 
   8   1   3      173.73      180.19      3.23 o 
   9   1   3      564.14      549.22      6.33 o 
  10   1   3      154.67      156.37      3.92 o 
  11   1   3      266.12      282.83     11.10 o 
  12   1   3        7.11        7.98      2.71 o 
  13   1   3       39.15       43.37      3.73 o 
  14   1   3        5.13        2.98      4.58 o 
 -14   2   3      137.60      123.91      6.43 o 
 -13   2   3        2.39       -3.88      3.88 o 
 -12   2   3        0.01        1.07      4.00 o 
 -11   2   3      195.11      199.75      7.44 o 
 -10   2   3      266.93      259.41      5.73 o 
  -9   2   3        6.09        6.91      2.06 o 
  -8   2   3        9.13        5.56      2.51 o 
  -7   2   3       15.04       17.94      2.19 o 
  -6   2   3      457.38      560.32      6.67 o 
  -5   2   3     2561.75     2557.90     23.86 o 
  -4   2   3        6.50        1.10      1.74 o 
  -3   2   3     2339.62     2623.50     20.95 o 
  -2   2   3        1.93        6.86      2.70 o 
  -1   2   3    22927.76    24270.31    194.72 o 
   0   2   3    17465.64    18174.89    147.67 o 
   1   2   3    39000.64    39029.25    292.19 o 
   2   2   3     1085.64     1098.80      7.28 o 
   3   2   3      940.91      910.22      6.37 o 
   4   2   3       13.27       13.09      0.88 o 
   5   2   3      382.98      359.03      4.10 o 
   6   2   3     2158.54     2269.78     17.54 o 
   7   2   3      367.20      366.18      4.25 o 
   8   2   3     1680.02     1696.71     13.26 o 
   9   2   3      125.27      126.28      3.36 o 
  10   2   3       43.20       44.16      2.56 o 
  11   2   3        1.24        1.43      2.14 o 
  12   2   3       17.00       11.04      2.60 o 
  13   2   3        3.30       -1.39      2.90 o 
  14   2   3        0.99       -1.68      5.43 o 
 -14   3   3       76.54       81.27     10.52 o 
 -13   3   3        1.39       -1.98      5.58 o 
 -12   3   3      192.70      177.40      6.46 o 
 -11   3   3        9.39        6.61      2.95 o 
 -10   3   3       18.02       12.13      2.82 o 
  -9   3   3        5.12       -0.95      3.68 o 
  -8   3   3       44.84       38.77      2.60 o 
  -7   3   3      124.08      154.45      6.64 o 
  -6   3   3     4043.54     4040.91     32.99 o 
  -5   3   3      422.82      539.67      7.11 o 
  -4   3   3    17644.27    18172.22    112.17 o 
  -3   3   3     7499.09     8354.60     50.77 o 
  -2   3   3    10107.54    11232.89     69.08 o 
  -1   3   3     2991.30     3297.57     25.13 o 
   0   3   3        0.86        3.66      0.61 o 
   1   3   3     4377.67     4681.26     28.88 o 
   2   3   3      671.87      617.85      4.94 o 
   3   3   3      147.03      162.82      3.29 o 
   4   3   3       51.30       33.89      1.42 o 
   5   3   3       24.00       27.72      1.06 o 
   6   3   3      504.03      415.79      4.81 o 
   7   3   3       15.55       28.03      2.31 o 
   8   3   3        8.22       10.78      1.64 o 
   9   3   3        8.02       11.75      1.53 o 
  10   3   3        0.07        0.97      1.91 o 
  11   3   3        8.64        4.43      2.29 o 
  12   3   3        4.54        6.43      2.64 o 
  13   3   3        5.98        6.38      2.57 o 
 -13   4   3      140.50      142.49     13.01 o 
 -12   4   3        2.33       -1.31      5.18 o 
 -11   4   3       19.54       21.37      3.64 o 
 -10   4   3       92.08       99.35      3.73 o 
  -9   4   3      254.24      251.65      4.77 o 
  -8   4   3       19.16       22.18      3.15 o 
  -7   4   3     1571.48     1483.60     12.19 o 
  -6   4   3     2516.59     2494.14     22.88 o 
  -5   4   3       63.34       69.67      4.37 o 
  -4   4   3     3697.66     4055.03     25.53 o 
  -3   4   3      648.62      681.23      5.20 o 
  -2   4   3     1762.38     1967.49     12.16 o 
  -1   4   3       53.49       44.71      1.32 o 
   0   4   3      748.57      819.09      6.14 o 
   1   4   3     6064.81     6054.89     38.70 o 
   2   4   3     1540.61     1728.08     11.18 o 
   3   4   3       10.10       17.47      3.08 o 
   4   4   3     1262.75     1275.53      9.53 o 
   5   4   3     1111.44     1083.23      8.18 o 
   6   4   3     2004.14     1956.18     13.51 o 
   7   4   3     1196.25     1172.31      9.20 o 
   8   4   3      345.41      355.45      5.42 o 
   9   4   3      403.66      400.69      5.30 o 
  10   4   3       14.00       17.00      2.53 o 
  11   4   3       60.80       60.53      3.72 o 
  12   4   3        1.38        0.49      3.16 o 
  13   4   3       80.79       80.23     10.21 o 
 -13   5   3       81.03       94.04     14.05 o 
 -12   5   3       47.20       49.54     10.91 o 
 -11   5   3      594.77      628.53     18.36 o 
 -10   5   3        0.06       -3.06      3.06 o 
  -9   5   3        5.94        5.74      5.95 o 
  -8   5   3      306.33      301.97      4.72 o 
  -7   5   3       50.62       55.80      2.81 o 
  -6   5   3     3798.26     3690.86     25.33 o 
  -5   5   3      220.06      212.14      2.93 o 
  -4   5   3     1126.33     1243.90     10.94 o 
  -3   5   3      545.62      637.39      6.20 o 
  -2   5   3     7465.94     7862.22     42.81 o 
  -1   5   3     1258.55     1311.19      8.60 o 
   0   5   3     1288.18     1389.53      9.89 o 
   1   5   3       64.80       80.70      1.78 o 
   2   5   3       35.36       63.95      9.78 o 
   3   5   3     4302.71     4293.22     26.71 o 
   4   5   3     1328.68     1372.21      9.83 o 
   5   5   3       72.56       77.25      4.09 o 
   6   5   3      223.39      216.10      2.93 o 
   7   5   3      257.43      264.99      4.91 o 
   8   5   3      206.80      200.28      3.82 o 
   9   5   3      626.58      598.23     10.32 o 
  10   5   3       17.67       24.36      3.30 o 
  11   5   3      186.83      180.15      9.25 o 
  12   5   3        0.02        4.70      3.12 o 
  13   5   3        4.74        8.17      3.52 o 
 -13   6   3        0.10       -0.88      2.82 o 
 -12   6   3        1.84       -3.69      3.93 o 
 -11   6   3       14.95       14.97      4.93 o 
 -10   6   3       38.96       44.32      3.30 o 
  -9   6   3      509.85      484.97      9.48 o 
  -8   6   3       56.55       50.70      4.50 o 
  -7   6   3     1835.73     1778.66     16.05 o 
  -6   6   3       10.91       38.84      9.01 o 
  -5   6   3       28.10       16.91      2.04 o 
  -4   6   3      190.42      163.50      2.53 o 
  -3   6   3        7.06       17.16      2.97 o 
  -2   6   3     1064.05     1122.99     10.95 o 
  -1   6   3      539.28      443.99      5.56 o 
   0   6   3     1755.95     1810.16     13.02 o 
   1   6   3     3300.95     3582.70     21.23 o 
   2   6   3       24.58       13.44      1.98 o 
   3   6   3     1668.22     1645.82     11.27 o 
   4   6   3       45.35       56.32      1.94 o 
   5   6   3       92.99       95.40      2.82 o 
   6   6   3      237.41      224.10      4.23 o 
   7   6   3      551.90      562.97      7.20 o 
   8   6   3      492.79      476.61      8.82 o 
   9   6   3      265.11      268.89      6.12 o 
  10   6   3        3.43       16.58      3.46 o 
  11   6   3      234.91      202.39     12.27 o 
  12   6   3      145.78      165.87     15.09 o 
  13   6   3        0.13        2.60      3.43 o 
 -13   7   3        6.89        2.23      5.21 o 
 -12   7   3       18.62       19.34      3.85 o 
 -11   7   3        2.38        8.36      3.56 o 
 -10   7   3      426.34      396.33     12.26 o 
  -9   7   3      471.68      443.61      7.80 o 
  -8   7   3       31.69       44.95      4.63 o 
  -7   7   3      175.35      174.37      5.02 o 
  -6   7   3       28.04       26.99      4.03 o 
  -5   7   3      142.36      153.06      3.54 o 
  -4   7   3     4982.36     5307.11     34.68 o 
  -3   7   3     2262.78     2274.41     15.89 o 
  -2   7   3      945.42      992.21      9.82 o 
  -1   7   3      180.60      179.33      3.03 o 
   0   7   3     2237.00     2214.88     15.91 o 
   1   7   3      271.22      224.32      3.28 o 
   2   7   3     1817.96     1810.48     12.89 o 
   3   7   3      391.43      459.75      5.48 o 
   4   7   3      343.68      287.90      4.83 o 
   5   7   3       16.17       24.44      2.04 o 
   6   7   3      218.87      214.32      3.85 o 
   7   7   3      230.45      215.38      4.26 o 
   8   7   3      699.66      664.48      9.46 o 
   9   7   3       23.98       16.01      3.09 o 
  10   7   3       23.79       20.53      3.64 o 
  11   7   3      272.42      246.26     10.42 o 
  12   7   3       76.60       87.20      6.06 o 
 -12   8   3       87.53       86.96      6.13 o 
 -11   8   3      287.34      289.03      8.56 o 
 -10   8   3        2.41       -3.72      3.94 o 
  -9   8   3      164.99      148.97      5.20 o 
  -8   8   3      318.53      289.97      7.54 o 
  -7   8   3       48.88       39.87      3.53 o 
  -6   8   3      102.92       96.23      3.02 o 
  -5   8   3      830.27      794.42      8.88 o 
  -4   8   3      156.66      135.02      5.28 o 
  -3   8   3      393.70      407.60      6.66 o 
  -2   8   3      326.10      301.61      5.05 o 
  -1   8   3      880.95      897.71      8.80 o 
   0   8   3      666.32      637.75      8.12 o 
   1   8   3      273.21      230.30      4.74 o 
   2   8   3      311.20      325.83      9.39 o 
   3   8   3      564.28      539.11     10.70 o 
   4   8   3        0.72       -3.03      5.54 o 
   5   8   3      572.88      566.69      7.53 o 
   6   8   3     2068.80     2036.79     18.90 o 
   7   8   3      317.77      327.15      5.05 o 
   8   8   3       54.79       52.21      3.36 o 
   9   8   3        0.11       -2.38      2.38 o 
  10   8   3        0.29       -0.98      2.83 o 
  11   8   3       27.65       26.03      4.55 o 
  12   8   3        0.03       -3.53      3.53 o 
 -12   9   3      135.44      140.81      7.62 o 
 -11   9   3       17.84       16.93      4.45 o 
 -10   9   3      307.68      313.51      8.50 o 
  -9   9   3       81.77       78.07      4.22 o 
  -8   9   3        7.72        9.85      3.59 o 
  -7   9   3      621.31      628.05      8.12 o 
  -6   9   3       30.14       34.25      5.02 o 
  -5   9   3     1427.16     1377.16     15.28 o 
  -4   9   3     1371.51     1390.08     14.66 o 
  -3   9   3     2526.54     2578.79     27.09 o 
  -2   9   3      257.29      252.82      5.99 o 
  -1   9   3       44.03       34.92      2.99 o 
   0   9   3      182.88      204.97      5.81 o 
   1   9   3        0.07       -2.19      2.19 o 
   2   9   3       26.14       13.74      3.32 o 
   3   9   3      402.04      353.33     14.99 o 
   4   9   3      314.56      294.10     11.40 o 
   5   9   3      110.28      100.27      4.40 o 
   6   9   3       25.94       29.84      3.01 o 
   7   9   3      115.98      125.90      4.00 o 
   8   9   3       54.54       75.42      4.41 o 
   9   9   3       21.78       17.41      3.59 o 
  10   9   3        6.02       -0.18      3.94 o 
  11   9   3       10.47        8.31      6.99 o 
 -11  10   3        5.86        9.69      7.57 o 
 -10  10   3        8.91        8.88      3.96 o 
  -9  10   3      116.08      105.19      5.78 o 
  -8  10   3       16.26        6.16      2.76 o 
  -7  10   3       19.11       11.49      4.22 o 
  -6  10   3       18.34       37.13      3.97 o 
  -5  10   3      232.49      258.94     10.10 o 
  -4  10   3       21.09       30.93      4.66 o 
  -3  10   3      315.66      265.14     11.01 o 
  -2  10   3       81.69       80.71      4.52 o 
  -1  10   3      110.92       84.51      4.60 o 
   0  10   3        7.21        3.63      5.41 o 
   1  10   3      686.14      701.56     14.97 o 
   2  10   3     1238.70     1159.23     21.54 o 
   3  10   3      303.33      314.89     11.03 o 
   4  10   3      184.71      193.69      8.84 o 
   5  10   3       55.47       55.89      6.71 o 
   6  10   3        2.02        2.09      4.04 o 
   7  10   3      117.13      145.94      5.68 o 
   8  10   3       61.30       78.63      4.28 o 
   9  10   3        9.40       -0.17      5.12 o 
  10  10   3      132.46      127.38      7.40 o 
  11  10   3       30.85       22.01      6.02 o 
 -10  11   3      154.05      164.83      8.72 o 
  -9  11   3       58.29       63.31      6.44 o 
  -8  11   3      158.74      134.22      7.41 o 
  -7  11   3       21.27        9.74      4.02 o 
  -6  11   3        0.73       -4.04      4.04 o 
  -5  11   3       65.62       53.08      5.88 o 
  -4  11   3       14.34       -1.17      4.07 o 
  -3  11   3        0.02       -2.58      2.58 o 
  -2  11   3      150.25      126.90      5.56 o 
  -1  11   3       37.75       27.70      6.70 o 
   0  11   3        3.30        0.55      4.40 o 
   1  11   3      163.59      159.07     11.24 o 
   2  11   3      140.12      161.74      7.12 o 
   3  11   3      759.73      758.04     14.16 o 
   4  11   3      593.85      585.63     11.54 o 
   5  11   3      167.52      152.75      7.95 o 
   6  11   3       49.13       47.31      4.96 o 
   7  11   3      127.87      139.03      7.06 o 
   8  11   3       41.31       41.76      4.09 o 
   9  11   3      189.61      164.73      8.76 o 
  10  11   3        0.91       15.13      7.02 o 
 -10  12   3       77.24       93.79     10.39 o 
  -9  12   3      117.71      142.58      8.29 o 
  -8  12   3       51.71       42.14      6.02 o 
  -7  12   3        0.06       13.98      5.88 o 
  -6  12   3      803.59      772.80     16.87 o 
  -5  12   3      213.79      218.65      9.36 o 
  -4  12   3      153.70      155.15      6.45 o 
  -3  12   3        2.82       -2.59      3.58 o 
  -2  12   3      399.08      370.02      8.76 o 
  -1  12   3      115.51      112.74      7.08 o 
   0  12   3      352.31      350.05      9.68 o 
   1  12   3      251.25      235.55      9.35 o 
   2  12   3        7.49       -4.21      4.21 o 
   3  12   3      336.55      330.92     10.86 o 
   4  12   3       52.06       44.46      4.68 o 
   5  12   3       50.37       55.72      6.44 o 
   6  12   3       17.81       15.39      4.68 o 
   7  12   3      224.13      189.79      6.98 o 
   8  12   3       57.92       57.85      5.17 o 
   9  12   3       52.40       49.32      6.43 o 
  -9  13   3       90.92      116.30     11.66 o 
  -8  13   3       20.82       25.61      4.42 o 
  -7  13   3      131.48      129.59      7.10 o 
  -6  13   3        2.09       22.68      6.37 o 
  -5  13   3        0.97       -4.18      5.18 o 
  -4  13   3        0.26       -4.20      4.47 o 
  -3  13   3       79.58       96.95      6.45 o 
  -2  13   3       10.14        7.83      3.83 o 
  -1  13   3      100.04      116.97      9.98 o 
   0  13   3      199.28      186.40      7.82 o 
   1  13   3      164.95      170.28      8.83 o 
   2  13   3       63.56       58.28      6.30 o 
   3  13   3        2.20       -4.72      4.72 o 
   4  13   3      116.81      129.31      6.20 o 
   5  13   3      316.28      308.53     11.53 o 
   6  13   3        6.01        6.69      5.01 o 
   7  13   3       77.16       85.77      6.62 o 
   8  13   3        0.06       -2.32      4.25 o 
  -7  14   3      107.49      121.12     11.08 o 
  -6  14   3        4.60        5.93      5.87 o 
  -5  14   3       97.99       89.13      8.14 o 
  -4  14   3        7.79        3.75      6.31 o 
  -3  14   3      189.79      196.63     12.19 o 
  -2  14   3       19.69        8.10      6.00 o 
  -1  14   3      105.20      106.97      6.29 o 
   0  14   3      147.13      151.04      7.97 o 
   1  14   3       25.76       12.58      4.58 o 
   2  14   3      167.09      156.38      8.15 o 
   3  14   3      236.26      230.75      8.60 o 
   4  14   3        7.10       28.28      5.05 o 
   5  14   3      435.92      484.07     12.84 o 
   6  14   3      365.64      365.93     11.23 o 
   7  14   3       21.08       23.50      6.49 o 
  -6  15   3       65.77       78.08      8.29 o 
  -5  15   3       12.63        6.47      7.12 o 
  -4  15   3       28.60       44.37      6.00 o 
  -3  15   3      107.58      105.40      7.82 o 
  -2  15   3      201.55      212.11      9.72 o 
  -1  15   3        2.66       -3.95      3.95 o 
   0  15   3        5.04        2.98      4.60 o 
   1  15   3       37.78       22.69      5.33 o 
   2  15   3        4.40       -6.08      6.08 o 
   3  15   3       31.80       26.25      5.70 o 
   4  15   3      211.95      199.69      8.30 o 
   5  15   3        3.74       -0.89      5.82 o 
   6  15   3       44.16       47.89      8.59 o 
  -4  16   3        7.34        5.16      8.71 o 
  -3  16   3      168.17      191.62      9.65 o 
  -2  16   3        0.05       -4.82      4.82 o 
  -1  16   3       17.25        3.06      4.76 o 
   0  16   3       15.23        2.83      5.22 o 
   1  16   3        5.57       17.48      6.67 o 
   2  16   3      194.43      220.56      9.62 o 
   3  16   3        3.09       -0.43      5.15 o 
   4  16   3       56.65       41.31     13.83 o 
 -14   0   4       44.63       40.64      4.54 o 
 -12   0   4      302.33      279.28      7.71 o 
 -10   0   4       49.89       39.38      9.37 o 
  -8   0   4     2520.94     2425.03     33.04 o 
  -6   0   4     3147.10     3290.66     56.44 o 
  -4   0   4     3542.59     3540.34     52.24 o 
  -2   0   4      350.87      376.55      9.02 o 
   0   0   4    19528.40    15306.94    647.05 o 
   2   0   4      827.75      887.86      8.57 o 
   4   0   4      460.97      580.87      6.81 o 
   6   0   4      958.26      936.97     11.27 o 
   8   0   4      318.65      333.66      6.29 o 
  10   0   4     2189.46     2201.33     38.50 o 
  12   0   4      120.84      109.03      6.98 o 
  14   0   4        1.57        3.75      6.94 o 
 -14   1   4        6.75        5.98      2.63 o 
 -13   1   4       76.69       73.93      3.53 o 
 -12   1   4       79.87       75.40      6.12 o 
 -11   1   4       31.60       22.99      3.40 o 
 -10   1   4       17.79       16.83      2.34 o 
  -9   1   4       26.40       28.05      2.79 o 
  -8   1   4     1017.62     1024.91     11.29 o 
  -7   1   4      153.73      146.53      5.93 o 
  -6   1   4       10.62       12.37      1.43 o 
  -5   1   4       26.30       36.93      2.55 o 
  -4   1   4       36.54       38.02      3.85 o 
  -3   1   4      567.16      686.22      7.34 o 
  -2   1   4    54412.70    54053.09    450.48 o 
  -1   1   4      361.41      346.06      2.86 o 
   0   1   4    18532.62    18246.91    177.90 o 
   1   1   4      176.40      189.52      2.07 o 
   2   1   4     9741.05    10208.42     60.85 o 
   3   1   4     1765.13     1923.72     12.27 o 
   4   1   4      227.14      211.21      2.42 o 
   5   1   4      563.11      477.83      4.28 o 
   6   1   4      915.93      984.49      7.80 o 
   7   1   4       33.62       35.97      1.47 o 
   8   1   4      760.20      740.08      7.20 o 
   9   1   4        5.30       15.85      1.82 o 
  10   1   4        0.55       -0.07      1.76 o 
  11   1   4      369.75      369.90      8.23 o 
  12   1   4        2.55        4.26      2.63 o 
  13   1   4       16.10       10.93      3.05 o 
  14   1   4       56.69       55.64      8.51 o 
 -14   2   4        9.82       16.67      5.25 o 
 -13   2   4      295.64      284.07      9.11 o 
 -12   2   4      201.28      176.84      7.14 o 
 -11   2   4      110.57      107.55      4.51 o 
 -10   2   4        3.51       -2.09      2.26 o 
  -9   2   4       16.99       19.67      2.35 o 
  -8   2   4      272.50      224.99      5.11 o 
  -7   2   4      237.77      212.86      4.49 o 
  -6   2   4       97.29       75.87      5.86 o 
  -5   2   4      518.96      491.39      5.53 o 
  -4   2   4     1732.65     1754.39     15.31 o 
  -3   2   4     2992.64     3224.15     26.47 o 
  -2   2   4    19318.25    20756.85    215.12 o 
  -1   2   4      493.40      541.02      6.81 o 
   0   2   4     3687.50     3833.33     31.64 o 
   1   2   4     4857.31     4977.63     31.40 o 
   2   2   4     1407.73     1381.87      9.52 o 
   3   2   4     1715.77     1773.20     11.08 o 
   4   2   4      166.55      190.08      2.07 o 
   5   2   4      187.51      171.45      2.20 o 
   6   2   4      341.83      398.37      4.47 o 
   7   2   4      226.23      234.09      3.16 o 
   8   2   4      712.37      707.54      6.84 o 
   9   2   4       54.96       62.28      2.33 o 
  10   2   4        2.31        3.04      1.84 o 
  11   2   4       74.34       68.52      4.78 o 
  12   2   4       16.92       13.17      2.72 o 
  13   2   4       13.42        5.77      3.27 o 
 -14   3   4        6.57       -1.51      7.89 o 
 -13   3   4        0.44       -4.31      4.31 o 
 -12   3   4       35.06       31.78      6.72 o 
 -11   3   4        1.36       -2.67      2.67 o 
 -10   3   4      110.11      110.53      4.39 o 
  -9   3   4      109.93      105.24      6.10 o 
  -8   3   4      239.73      207.98      4.38 o 
  -7   3   4     1241.30     1147.66     11.53 o 
  -6   3   4     1100.58     1102.05     18.14 o 
  -5   3   4     2245.66     2233.03     17.83 o 
  -4   3   4     1500.80     1866.08     19.65 o 
  -3   3   4    15623.84    16660.14    100.34 o 
  -2   3   4    11864.34    13302.63     81.50 o 
  -1   3   4      276.22      291.95      3.26 o 
   0   3   4      219.69      228.86      2.50 o 
   1   3   4     3170.15     3101.49     19.44 o 
   2   3   4       33.00       33.86      1.02 o 
   3   3   4      424.58      410.41      3.53 o 
   4   3   4     1196.23     1348.75      9.08 o 
   5   3   4       32.20       42.97      1.37 o 
   6   3   4      261.23      268.94      3.17 o 
   7   3   4     2389.72     2311.63     16.58 o 
   8   3   4      130.16      140.69      3.61 o 
   9   3   4      215.50      205.09      3.61 o 
  10   3   4       64.50       67.01      2.79 o 
  11   3   4       70.01       69.33      4.19 o 
  12   3   4        0.97        0.37      2.61 o 
  13   3   4      137.97      136.03      4.82 o 
 -13   4   4      226.57      225.68     29.30 o 
 -12   4   4      203.64      229.07      9.61 o 
 -11   4   4      260.04      268.95      7.22 o 
 -10   4   4       36.81       31.92      2.76 o 
  -9   4   4      551.06      530.40      7.35 o 
  -8   4   4      105.09      106.31      3.19 o 
  -7   4   4        0.48       -2.62      3.68 o 
  -6   4   4     1272.36     1241.00     15.01 o 
  -5   4   4     1639.69     1494.64     12.84 o 
  -4   4   4     3089.25     3526.79     22.46 o 
  -3   4   4     1381.31     1602.75     10.29 o 
  -2   4   4     2255.71     2272.15     12.68 o 
  -1   4   4       19.40       20.30      0.98 o 
   0   4   4     4563.86     4950.83     31.59 o 
   1   4   4       34.35       50.42      2.50 o 
   2   4   4      276.90      189.62      2.34 o 
   3   4   4     1517.98     1765.17     10.99 o 
   4   4   4      198.20      224.76      2.82 o 
   5   4   4     2342.98     2335.72     14.98 o 
   6   4   4      627.12      663.64      6.58 o 
   7   4   4        0.61        9.73      1.69 o 
   8   4   4     1191.91     1181.49     14.70 o 
   9   4   4      412.93      402.03      5.81 o 
  10   4   4      669.87      638.78     12.69 o 
  11   4   4      194.71      177.00      7.78 o 
  12   4   4       44.46       42.17      6.01 o 
  13   4   4      127.13      129.44     11.56 o 
 -13   5   4       18.77        9.91      9.74 o 
 -12   5   4        6.92       -2.85      8.12 o 
 -11   5   4       76.01       92.54      7.12 o 
 -10   5   4      188.39      187.45      5.89 o 
  -9   5   4      249.53      220.01      7.11 o 
  -8   5   4       66.89       54.52      5.68 o 
  -7   5   4      331.34      315.81      3.83 o 
  -6   5   4        0.04        1.59      3.91 o 
  -5   5   4        0.12       -0.46      1.71 o 
  -4   5   4      724.71      734.06      7.06 o 
  -3   5   4      380.98      455.85      4.37 o 
  -2   5   4     1078.95     1277.32     11.49 o 
  -1   5   4     4743.06     5118.20     29.29 o 
   0   5   4     5910.53     5995.59     36.89 o 
   1   5   4      135.15      149.58      4.96 o 
   2   5   4     5417.32     5935.82     36.57 o 
   3   5   4     1152.66     1205.02      8.46 o 
   4   5   4     1752.62     1732.81     11.58 o 
   5   5   4     2962.91     2831.54     18.78 o 
   6   5   4       57.43       56.23      1.86 o 
   7   5   4       22.14       34.83      3.16 o 
   8   5   4       12.05       16.05      1.90 o 
   9   5   4        4.80        5.80      2.33 o 
  10   5   4        0.05       -1.62      3.12 o 
  11   5   4       39.47       47.68      5.03 o 
  12   5   4       13.15       15.54      3.55 o 
  13   5   4        0.13        6.04      4.27 o 
 -13   6   4       79.23       82.11     14.39 o 
 -12   6   4        2.32       -2.31      2.63 o 
 -11   6   4       15.74       11.26      2.94 o 
 -10   6   4       89.77       84.47      6.82 o 
  -9   6   4       77.08       85.34      7.93 o 
  -8   6   4      151.19      149.08      4.80 o 
  -7   6   4        5.72        7.57      4.12 o 
  -6   6   4     2830.42     2744.00     21.56 o 
  -5   6   4      119.46      153.15      3.01 o 
  -4   6   4        1.09       30.57      2.78 o 
  -3   6   4       53.68       46.13      3.02 o 
  -2   6   4      207.45      185.42      5.96 o 
  -1   6   4      850.77      851.74      6.19 o 
   0   6   4      951.04      979.12      8.28 o 
   1   6   4      692.27      832.51      6.52 o 
   2   6   4      856.72      973.08      7.67 o 
   3   6   4     1949.26     2035.23     13.96 o 
   4   6   4     1594.94     1585.94     11.58 o 
   5   6   4      203.94      186.51      3.69 o 
   6   6   4      558.09      553.44      6.62 o 
   7   6   4       86.98       90.91      4.10 o 
   8   6   4       12.29       15.64      2.65 o 
   9   6   4      592.42      594.56     10.84 o 
  10   6   4      981.01      940.50     24.82 o 
  11   6   4        0.01        6.28      3.65 o 
  12   6   4      334.62      335.18     13.14 o 
  13   6   4      113.28       96.85     14.55 o 
 -13   7   4       19.19       20.67      7.81 o 
 -12   7   4        0.13       -1.89      3.78 o 
 -11   7   4       73.45       71.53      4.73 o 
 -10   7   4      233.63      228.46      7.01 o 
  -9   7   4       33.42       38.62      3.21 o 
  -8   7   4     1523.63     1530.85     27.53 o 
  -7   7   4      305.94      255.98      7.16 o 
  -6   7   4      280.64      210.82      4.23 o 
  -5   7   4       57.28       55.48      3.85 o 
  -4   7   4     2079.47     2055.41     14.86 o 
  -3   7   4      388.17      365.77      8.33 o 
  -2   7   4     2962.93     3066.34     18.52 o 
  -1   7   4       42.76       39.93      2.36 o 
   0   7   4      575.08      632.61      5.99 o 
   1   7   4     1916.71     1861.82     12.86 o 
   2   7   4       35.69       43.37      4.06 o 
   3   7   4      979.54      927.13      8.62 o 
   4   7   4        0.13       -2.38      2.60 o 
   5   7   4     1575.27     1542.45     14.23 o 
   6   7   4        0.01       -0.35      1.53 o 
   7   7   4       15.36       12.57      2.03 o 
   8   7   4       61.04       61.31      3.39 o 
   9   7   4       34.46       31.02      3.50 o 
  10   7   4       65.40       63.12      4.11 o 
  11   7   4       13.44       27.57      7.77 o 
  12   7   4      173.02      167.18      8.47 o 
 -12   8   4      126.93      109.57      6.64 o 
 -11   8   4        2.72        3.25      6.44 o 
 -10   8   4       19.14       23.97      3.97 o 
  -9   8   4       53.54       65.55      4.76 o 
  -8   8   4      165.08      146.25      6.13 o 
  -7   8   4       91.48       84.41      2.95 o 
  -6   8   4       19.85       11.41      2.11 o 
  -5   8   4      347.61      311.87      5.11 o 
  -4   8   4       16.37       12.15      3.57 o 
  -3   8   4      840.10      841.82      8.44 o 
  -2   8   4      261.62      257.72     15.47 o 
  -1   8   4       57.07       65.13      3.55 o 
   0   8   4       59.12       57.32      3.43 o 
   1   8   4      202.36      173.42      4.88 o 
   2   8   4     2812.37     2837.14     28.89 o 
   3   8   4      479.66      484.75      9.04 o 
   4   8   4       18.46       29.60      2.98 o 
   5   8   4      119.49      112.06      3.64 o 
   6   8   4      214.64      227.68      4.39 o 
   7   8   4      366.62      365.89      5.40 o 
   8   8   4      251.91      260.70      6.58 o 
   9   8   4        6.96        4.65      2.56 o 
  10   8   4        0.27       -1.03      3.03 o 
  11   8   4       16.72        8.43      3.95 o 
  12   8   4        1.27       -3.60      3.60 o 
 -12   9   4       55.29       46.76      5.64 o 
 -11   9   4       39.75       36.00      4.89 o 
 -10   9   4       46.64       38.95      4.17 o 
  -9   9   4        0.34       -2.94      2.94 o 
  -8   9   4       91.51       87.82      4.37 o 
  -7   9   4       27.63       28.83      3.91 o 
  -6   9   4      462.57      452.12      7.25 o 
  -5   9   4       81.31       74.21      5.52 o 
  -4   9   4      159.85      150.19      6.77 o 
  -3   9   4     1137.71     1057.42     12.73 o 
  -2   9   4      937.37     1018.05     12.10 o 
  -1   9   4       92.19       51.51      3.39 o 
   0   9   4        2.39       -2.44      2.44 o 
   1   9   4       52.75       44.80      3.90 o 
   2   9   4       35.36       23.29      3.93 o 
   3   9   4      744.01      650.48     21.28 o 
   4   9   4      310.22      287.10      9.38 o 
   5   9   4      165.36      166.91      7.84 o 
   6   9   4      688.19      681.96      8.90 o 
   7   9   4       63.92       73.89      3.33 o 
   8   9   4       14.15       17.85      3.84 o 
   9   9   4       23.39       27.26      4.41 o 
  10   9   4       83.33       88.54      7.41 o 
  11   9   4        7.17        7.76      5.11 o 
 -11  10   4      116.37      111.02     12.79 o 
 -10  10   4        2.22       -1.02      4.80 o 
  -9  10   4       10.99        6.97      3.72 o 
  -8  10   4        6.45       -2.65      2.65 o 
  -7  10   4      177.31      162.90      5.07 o 
  -6  10   4      232.69      253.14      7.86 o 
  -5  10   4      223.53      246.90      8.59 o 
  -4  10   4      252.08      225.38      6.73 o 
  -3  10   4       40.38       47.63      6.15 o 
  -2  10   4      532.86      500.27      8.37 o 
  -1  10   4      173.41      145.65      7.31 o 
   0  10   4       75.30       88.17      5.83 o 
   1  10   4      816.16      817.65     12.94 o 
   2  10   4        8.42        7.99      3.88 o 
   3  10   4      268.43      254.91      8.05 o 
   4  10   4      475.39      424.85     11.76 o 
   5  10   4      215.58      188.98      8.04 o 
   6  10   4      452.42      435.23      8.93 o 
   7  10   4      606.21      650.43     11.00 o 
   8  10   4       30.96       38.29      4.80 o 
   9  10   4        4.95        0.39      6.88 o 
  10  10   4      265.24      276.04     11.80 o 
  11  10   4        2.23        1.57      8.72 o 
 -10  11   4      142.53      137.65      8.06 o 
  -9  11   4       53.74       46.59      6.83 o 
  -8  11   4        7.40       -3.37      3.37 o 
  -7  11   4       75.49       94.71      5.71 o 
  -6  11   4       65.73       57.61      5.72 o 
  -5  11   4        6.72        5.21      4.40 o 
  -4  11   4        5.79        1.98      3.42 o 
  -3  11   4        0.00       -2.61      2.61 o 
  -2  11   4      164.15      163.43      5.04 o 
  -1  11   4        0.71       -3.65      3.65 o 
   0  11   4     1614.37     1636.00     23.15 o 
   1  11   4      675.71      673.82     14.75 o 
   2  11   4        2.07       -3.65      3.65 o 
   3  11   4      270.52      259.22      8.31 o 
   4  11   4     1226.68     1180.55     26.98 o 
   5  11   4        0.28       -4.20      4.20 o 
   6  11   4      136.65      131.62      6.72 o 
   7  11   4      163.15      181.83      6.45 o 
   8  11   4       64.09       57.13      4.79 o 
   9  11   4       17.35       10.77      5.01 o 
  10  11   4       37.58       47.52      7.35 o 
 -10  12   4        6.11       14.53      8.00 o 
  -9  12   4      322.10      346.10     11.20 o 
  -8  12   4       44.05       39.47      4.03 o 
  -7  12   4       99.99       91.84      6.17 o 
  -6  12   4       65.94       93.75      8.69 o 
  -5  12   4      237.91      230.21     11.05 o 
  -4  12   4        5.04        2.12      3.52 o 
  -3  12   4      260.93      254.84      7.98 o 
  -2  12   4       57.14       43.03      4.09 o 
  -1  12   4      289.49      293.28      8.86 o 
   0  12   4       56.82       50.45      5.93 o 
   1  12   4       10.05       -3.98      4.49 o 
   2  12   4      194.45      205.11      8.05 o 
   3  12   4       48.23       53.96      6.33 o 
   4  12   4      250.18      248.58      7.21 o 
   5  12   4       17.05       21.95      4.69 o 
   6  12   4      150.23      161.38      7.70 o 
   7  12   4        1.24       -3.60      3.60 o 
   8  12   4       81.93       79.47      5.65 o 
   9  12   4      149.20      154.40     10.83 o 
  -9  13   4        0.69        7.21      7.83 o 
  -8  13   4      199.27      216.10      6.66 o 
  -7  13   4       10.71       15.45      4.84 o 
  -6  13   4      232.18      227.02      9.90 o 
  -5  13   4        3.33       -4.81      4.81 o 
  -4  13   4      201.24      178.80      7.25 o 
  -3  13   4      173.88      181.56      7.56 o 
  -2  13   4       99.21      110.98      6.04 o 
  -1  13   4        3.46       12.01      4.02 o 
   0  13   4      137.20      133.88      6.56 o 
   1  13   4        0.42       -4.25      4.25 o 
   2  13   4       27.53       16.71      4.78 o 
   3  13   4       22.29       15.71      5.35 o 
   4  13   4      532.26      559.81     12.53 o 
   5  13   4        1.14       21.46      5.24 o 
   6  13   4       95.21      101.71      7.90 o 
   7  13   4      144.92      159.56      9.04 o 
   8  13   4        2.00       -3.09      4.07 o 
  -7  14   4       44.22       72.06      7.73 o 
  -6  14   4        0.39       -5.71      5.71 o 
  -5  14   4       64.98       74.37      7.73 o 
  -4  14   4      149.12      150.17      7.35 o 
  -3  14   4       81.36       91.64      7.05 o 
  -2  14   4       93.91      105.61      6.87 o 
  -1  14   4       29.18       29.77      4.83 o 
   0  14   4       10.68       10.85      4.29 o 
   1  14   4      242.90      234.52      8.48 o 
   2  14   4        0.64       -5.20      5.20 o 
   3  14   4       24.87       24.29      6.17 o 
   4  14   4      418.65      446.59     11.10 o 
   5  14   4      199.55      211.54      9.36 o 
   6  14   4      146.15      168.47      8.73 o 
   7  14   4       50.36       72.47      7.68 o 
  -6  15   4      168.73      172.10     11.08 o 
  -5  15   4       25.70       15.45      7.43 o 
  -4  15   4       66.54       76.79      6.76 o 
  -3  15   4        0.51       -5.06      5.06 o 
  -2  15   4        7.75        8.78      5.45 o 
  -1  15   4       43.11       34.75      4.99 o 
   0  15   4        2.03       -4.29      4.29 o 
   1  15   4       10.99        7.14      4.34 o 
   2  15   4        0.02       -4.86      4.86 o 
   3  15   4      124.40      116.43      8.54 o 
   4  15   4        4.17        4.59      4.51 o 
   5  15   4       10.61        3.79      5.84 o 
   6  15   4      168.84      197.42     14.95 o 
  -4  16   4      133.46      155.32     32.02 o 
  -3  16   4        3.80       -2.20      7.36 o 
  -2  16   4       27.42       19.06      8.38 o 
  -1  16   4       51.86       35.77      5.92 o 
   0  16   4        6.32       -4.92      4.92 o 
   1  16   4      222.82      227.09      9.23 o 
   2  16   4       63.65       85.61      6.71 o 
   3  16   4        3.98       10.36      4.91 o 
   4  16   4        0.06        3.36     11.42 o 
 -13   0   5       14.07       10.00      3.32 o 
 -11   0   5     1372.90     1303.10     33.67 o 
  -9   0   5     1280.32     1266.00     25.00 o 
  -7   0   5      157.23      119.98      4.08 o 
  -5   0   5     1114.44     1090.28     19.35 o 
  -3   0   5     4846.07     4973.32     87.95 o 
  -1   0   5      136.08      132.95      2.33 o 
   1   0   5      603.73      554.49      7.59 o 
   3   0   5     1747.83     1841.87     16.68 o 
   5   0   5     2093.99     2014.22     20.44 o 
   7   0   5      699.03      651.87      8.95 o 
   9   0   5       54.89       63.08      3.47 o 
  11   0   5      453.19      476.30     15.11 o 
  13   0   5      285.22      255.75     10.19 o 
 -14   1   5       90.03       85.52      3.92 o 
 -13   1   5        0.29       -2.31      2.31 o 
 -12   1   5       14.71        9.69      3.43 o 
 -11   1   5        4.08       -2.79      2.79 o 
 -10   1   5       21.62       17.74      2.33 o 
  -9   1   5      146.65      118.69      3.42 o 
  -8   1   5        3.38        0.97      1.63 o 
  -7   1   5     1548.60     1457.50     13.79 o 
  -6   1   5      273.52      309.08      4.06 o 
  -5   1   5     1136.42     1243.31     11.44 o 
  -4   1   5     7174.80     7758.93     69.32 o 
  -3   1   5     2176.77     2311.89     21.60 o 
  -2   1   5      113.99      124.26      1.76 o 
  -1   1   5      271.02      253.11      2.14 o 
   0   1   5     5605.75     5713.48     45.38 o 
   1   1   5    40066.52    39783.24    294.92 o 
   2   1   5     3172.58     3082.21     18.49 o 
   3   1   5     1753.85     1802.46     10.98 o 
   4   1   5      758.32      797.73      5.90 o 
   5   1   5      212.38      230.42      2.61 o 
   6   1   5     1857.34     1839.01     13.35 o 
   7   1   5      222.46      220.18      3.12 o 
   8   1   5       13.34       15.19      1.58 o 
   9   1   5     1216.08     1187.01     11.08 o 
  10   1   5        9.53       10.85      2.00 o 
  11   1   5      183.49      178.78      5.20 o 
  12   1   5      186.71      179.78      5.43 o 
  13   1   5       27.82       27.77      3.91 o 
 -14   2   5      163.91      181.27      9.36 o 
 -13   2   5      139.43      133.75     13.48 o 
 -12   2   5      117.43      107.85      6.74 o 
 -11   2   5       18.72       13.94      2.86 o 
 -10   2   5      155.19      125.05      4.24 o 
  -9   2   5       53.98       47.43      2.86 o 
  -8   2   5       71.49       71.12      3.37 o 
  -7   2   5      199.25      179.92      3.85 o 
  -6   2   5     1858.20     2079.94     17.83 o 
  -5   2   5     1078.44     1211.67     12.21 o 
  -4   2   5     4048.93     4221.12     37.95 o 
  -3   2   5      558.43      564.43      4.93 o 
  -2   2   5        6.11        6.94      1.36 o 
  -1   2   5     1794.37     1651.01     11.36 o 
   0   2   5        2.28        6.15      0.78 o 
   1   2   5       64.69       64.59      1.14 o 
   2   2   5       57.65       52.80      1.13 o 
   3   2   5     1842.46     1819.81     11.07 o 
   4   2   5      107.94       67.03      1.24 o 
   5   2   5      999.29     1097.94      7.44 o 
   6   2   5      917.61      868.92      6.84 o 
   7   2   5      190.79      200.44      3.53 o 
   8   2   5      128.06      124.74      2.58 o 
   9   2   5      510.40      498.46      5.96 o 
  10   2   5      376.38      368.88      8.84 o 
  11   2   5      163.59      156.95      4.91 o 
  12   2   5       31.12       34.98      3.97 o 
  13   2   5        0.66       -0.29      2.86 o 
 -14   3   5      246.07      228.54     15.11 o 
 -13   3   5       45.90       55.07      7.73 o 
 -12   3   5      161.13      163.30      6.64 o 
 -11   3   5        8.62        5.07      2.89 o 
 -10   3   5      245.49      205.16      5.44 o 
  -9   3   5      994.35      992.63     11.96 o 
  -8   3   5       28.38       40.91      2.88 o 
  -7   3   5      424.75      415.83      5.85 o 
  -6   3   5     2693.81     2602.22     23.41 o 
  -5   3   5      275.75      330.56      5.50 o 
  -4   3   5     1567.70     1706.06     11.66 o 
  -3   3   5      103.33      138.77      8.02 o 
  -2   3   5      115.22      122.11      5.49 o 
  -1   3   5        6.48        1.57      0.62 o 
   0   3   5      868.75      852.30      7.22 o 
   1   3   5      193.93      152.67      2.01 o 
   2   3   5      585.71      702.94      4.98 o 
   3   3   5      559.69      593.18      4.64 o 
   4   3   5     1114.08     1163.57      8.37 o 
   5   3   5      288.34      281.76      2.80 o 
   6   3   5        6.36        8.94      1.25 o 
   7   3   5      228.63      248.75      3.80 o 
   8   3   5     1545.66     1509.94     12.81 o 
   9   3   5        4.17        1.89      1.72 o 
  10   3   5      260.81      250.77      4.93 o 
  11   3   5        4.44        9.16      3.26 o 
  12   3   5       93.87       85.23      4.50 o 
  13   3   5       11.56       17.37      3.76 o 
 -13   4   5        0.34       -4.15      5.63 o 
 -12   4   5        1.06       -1.08      4.65 o 
 -11   4   5       44.40       37.18      4.02 o 
 -10   4   5        0.71       -2.15      2.15 o 
  -9   4   5       63.94       61.89      3.02 o 
  -8   4   5       62.34       41.52      3.23 o 
  -7   4   5       43.23       41.44      3.60 o 
  -6   4   5      829.65      822.08     16.46 o 
  -5   4   5     3774.51     3921.46     27.38 o 
  -4   4   5      534.68      478.67      7.83 o 
  -3   4   5       95.60      125.51      5.67 o 
  -2   4   5      236.70      241.02      3.70 o 
  -1   4   5     1425.81     1452.51      9.32 o 
   0   4   5      727.75      692.21      5.51 o 
   1   4   5      385.44      422.29      3.62 o 
   2   4   5     1554.94     1616.10     10.27 o 
   3   4   5      272.50      198.24      2.18 o 
   4   4   5      410.70      429.29      4.02 o 
   5   4   5      277.44      319.74      3.86 o 
   6   4   5      947.02      950.79      7.50 o 
   7   4   5      584.32      604.16      5.96 o 
   8   4   5     1179.89     1200.67     15.45 o 
   9   4   5      145.91      160.95      3.89 o 
  10   4   5       10.88       12.43      2.40 o 
  11   4   5       27.04       34.33      3.83 o 
  12   4   5       55.61       54.23      8.47 o 
  13   4   5       34.74       38.10      4.45 o 
 -13   5   5       22.60       10.58     10.36 o 
 -12   5   5        7.77        9.40      9.07 o 
 -11   5   5       12.22       13.12      4.86 o 
 -10   5   5      254.66      257.49      7.52 o 
  -9   5   5       76.98       94.90      4.07 o 
  -8   5   5        7.66        1.55      2.54 o 
  -7   5   5      214.87      190.61      2.92 o 
  -6   5   5      789.66      767.70     14.64 o 
  -5   5   5     1177.22     1153.12      8.81 o 
  -4   5   5       54.03      107.82      2.73 o 
  -3   5   5      492.57      639.28      5.08 o 
  -2   5   5     1526.08     1836.68     12.64 o 
  -1   5   5     2884.95     3146.37     18.05 o 
   0   5   5     1122.25     1162.40      8.69 o 
   1   5   5     7957.14     8055.06     46.60 o 
   2   5   5      231.10      311.45      3.76 o 
   3   5   5        0.25       10.54      1.44 o 
   4   5   5       15.71       27.04      1.73 o 
   5   5   5        0.21        9.93      1.78 o 
   6   5   5      508.19      506.23      5.40 o 
   7   5   5     1910.39     1879.70     21.23 o 
   8   5   5       71.36       67.78      3.61 o 
   9   5   5       91.64       85.50      3.81 o 
  10   5   5       13.76       13.28      4.44 o 
  11   5   5      103.73      102.38      5.60 o 
  12   5   5       50.47       64.35      4.97 o 
  13   5   5       51.99       49.37      4.82 o 
 -13   6   5        0.14        0.39      9.24 o 
 -12   6   5      103.98       90.97      5.03 o 
 -11   6   5      202.97      168.89      6.36 o 
 -10   6   5        6.48        8.42      5.46 o 
  -9   6   5      566.04      544.47     16.63 o 
  -8   6   5      720.70      699.02     18.08 o 
  -7   6   5       56.76       62.40      6.46 o 
  -6   6   5        0.29       15.82      3.92 o 
  -5   6   5       49.63       52.77      3.91 o 
  -4   6   5      997.96      968.34      7.92 o 
  -3   6   5      138.14       87.93      3.48 o 
  -2   6   5      352.71      317.46      3.52 o 
  -1   6   5      225.38      228.72      3.37 o 
   0   6   5       32.65       11.59      2.93 o 
   1   6   5      110.80      114.70      2.19 o 
   2   6   5      139.96      155.40      2.62 o 
   3   6   5      583.47      566.49      5.33 o 
   4   6   5      977.01      991.49      8.34 o 
   5   6   5     1339.27     1266.52     10.93 o 
   6   6   5      133.18      125.28      3.25 o 
   7   6   5       53.62       43.70      2.46 o 
   8   6   5      193.45      185.78      5.82 o 
   9   6   5       44.00       56.28      3.75 o 
  10   6   5      232.00      238.70      7.86 o 
  11   6   5      171.73      169.30      6.68 o 
  12   6   5       13.23       18.31      4.24 o 
 -13   7   5        4.36        0.23      3.06 o 
 -12   7   5        0.01       -2.78      4.61 o 
 -11   7   5        5.44        8.12      4.31 o 
 -10   7   5        0.73       -2.13      5.24 o 
  -9   7   5      216.55      199.88      6.29 o 
  -8   7   5      121.13      110.73      7.06 o 
  -7   7   5       36.69       32.90      2.65 o 
  -6   7   5       50.27       45.63      3.17 o 
  -5   7   5      132.97      110.11      3.49 o 
  -4   7   5      830.03      844.21     11.93 o 
  -3   7   5     1194.70     1257.17      9.63 o 
  -2   7   5     1010.91     1048.13      8.26 o 
  -1   7   5      811.40      669.35      5.32 o 
   0   7   5       46.47       62.99      2.19 o 
   1   7   5      143.72      181.28      3.00 o 
   2   7   5     1268.05     1279.47     10.04 o 
   3   7   5      705.02      695.60      7.50 o 
   4   7   5     2517.65     2443.26     20.00 o 
   5   7   5      253.37      255.15      4.26 o 
   6   7   5       99.47       96.98      3.14 o 
   7   7   5        0.48        0.49      1.57 o 
   8   7   5       92.83       89.04      3.89 o 
   9   7   5      160.06      157.65      5.65 o 
  10   7   5       43.62       56.08      7.42 o 
  11   7   5      193.36      184.01      7.35 o 
  12   7   5       15.83       16.76      4.50 o 
 -12   8   5       10.35        5.19      4.17 o 
 -11   8   5       36.51       39.03      7.12 o 
 -10   8   5       12.00        7.05      3.62 o 
  -9   8   5        0.50       -2.54      2.54 o 
  -8   8   5      228.84      198.80      6.05 o 
  -7   8   5      152.87      141.52      4.27 o 
  -6   8   5       19.32       12.89      2.37 o 
  -5   8   5        4.18       -3.30      3.30 o 
  -4   8   5      579.60      500.12      9.70 o 
  -3   8   5      218.38      238.90      7.57 o 
  -2   8   5     4225.44     3971.91     30.74 o 
  -1   8   5        2.76        0.49      1.91 o 
   0   8   5      911.52      887.79     10.14 o 
   1   8   5        1.92       -2.20      2.20 o 
   2   8   5     1483.56     1364.29     15.99 o 
   3   8   5      348.16      345.08      6.21 o 
   4   8   5     3023.96     2917.16     46.54 o 
   5   8   5       37.03       39.99      2.53 o 
   6   8   5       32.90       36.93      2.46 o 
   7   8   5        0.04        0.07      2.47 o 
   8   8   5      229.54      207.51      5.76 o 
   9   8   5      108.09      106.63      4.48 o 
  10   8   5       81.57       72.09      4.68 o 
  11   8   5       32.92       23.08      4.57 o 
  12   8   5       31.48       34.32      6.11 o 
 -12   9   5       33.38       23.77      7.62 o 
 -11   9   5       66.32       67.55      5.64 o 
 -10   9   5       17.20       11.65      4.32 o 
  -9   9   5      183.05      182.88      5.46 o 
  -8   9   5       17.56       17.74      3.03 o 
  -7   9   5        5.68        4.93      2.01 o 
  -6   9   5       88.26       90.31      3.94 o 
  -5   9   5      572.52      565.99     10.48 o 
  -4   9   5     1272.30     1212.62     15.25 o 
  -3   9   5        3.88        2.94      4.27 o 
  -2   9   5       63.47       47.67      3.58 o 
  -1   9   5        5.15        8.01      3.80 o 
   0   9   5       31.11       17.96      3.03 o 
   1   9   5      166.83      146.23      6.01 o 
   2   9   5      686.60      674.75     12.03 o 
   3   9   5        6.12        1.43      3.40 o 
   4   9   5      375.36      373.40     12.75 o 
   5   9   5       53.67       55.42      3.16 o 
   6   9   5       10.64       18.02      4.43 o 
   7   9   5      456.55      455.41      9.02 o 
   8   9   5      128.93      139.10      6.68 o 
   9   9   5        5.36       -3.09      3.09 o 
  10   9   5       37.02       39.23      5.14 o 
  11   9   5       33.25       39.60      6.48 o 
 -11  10   5       33.70       37.09      8.25 o 
 -10  10   5       89.28      100.79      6.82 o 
  -9  10   5       32.81       25.52      4.09 o 
  -8  10   5       19.21       17.32      4.00 o 
  -7  10   5       74.68       78.59      3.99 o 
  -6  10   5     1289.38     1263.55     17.39 o 
  -5  10   5       72.90       70.71      5.69 o 
  -4  10   5      458.10      465.52      9.51 o 
  -3  10   5      363.47      313.67      6.89 o 
  -2  10   5      447.16      395.46      8.30 o 
  -1  10   5      836.49      798.60     12.32 o 
   0  10   5      918.45      912.95     20.62 o 
   1  10   5      279.69      271.31      7.30 o 
   2  10   5      794.97      804.10     14.07 o 
   3  10   5     1248.15     1227.18     18.69 o 
   4  10   5      191.50      190.84      6.93 o 
   5  10   5      192.68      168.96      5.38 o 
   6  10   5      198.58      200.11      6.37 o 
   7  10   5      167.64      188.87      8.64 o 
   8  10   5      295.01      300.33      7.62 o 
   9  10   5       21.03       19.86      4.74 o 
  10  10   5        0.53        3.05      9.52 o 
  11  10   5       33.71       48.70     14.44 o 
 -10  11   5       45.02       63.25     12.40 o 
  -9  11   5        0.27       -1.71      4.65 o 
  -8  11   5      115.22       95.96      7.68 o 
  -7  11   5        1.10       -3.48      3.48 o 
  -6  11   5        0.06        0.97      4.34 o 
  -5  11   5      733.80      706.32     15.29 o 
  -4  11   5      368.08      358.19     10.68 o 
  -3  11   5      249.33      233.87      6.28 o 
  -2  11   5      206.33      189.50      5.33 o 
  -1  11   5      349.21      333.66      7.46 o 
   0  11   5      477.53      478.58     12.95 o 
   1  11   5     1389.66     1368.54     23.21 o 
   2  11   5      212.27      224.51      8.20 o 
   3  11   5       32.48       38.88      4.83 o 
   4  11   5      276.06      287.01     15.13 o 
   5  11   5      106.04      109.55      6.21 o 
   6  11   5       13.53        8.35      4.08 o 
   7  11   5      216.18      214.09      7.53 o 
   8  11   5       23.78       18.71      4.04 o 
   9  11   5       56.99       58.54      8.18 o 
  10  11   5        1.68        1.62      5.92 o 
 -10  12   5       49.87       74.99      9.69 o 
  -9  12   5       45.76       68.67      6.84 o 
  -8  12   5      179.39      177.27      7.11 o 
  -7  12   5       13.09       13.96      4.44 o 
  -6  12   5        2.49        2.41      4.84 o 
  -5  12   5       71.61       62.50      6.49 o 
  -4  12   5       95.63       89.19      5.71 o 
  -3  12   5       94.01       86.76      5.47 o 
  -2  12   5       56.56       33.71      5.28 o 
  -1  12   5      192.27      167.73      7.08 o 
   0  12   5       16.50       21.44      5.30 o 
   1  12   5        1.01       -4.55      4.55 o 
   2  12   5      389.51      354.81      9.88 o 
   3  12   5       20.75       34.56      5.05 o 
   4  12   5      267.18      256.84      8.73 o 
   5  12   5        0.00        5.91      4.33 o 
   6  12   5        5.44        8.02      4.41 o 
   7  12   5        3.76        0.42      4.16 o 
   8  12   5        1.12       -3.81      3.81 o 
   9  12   5        5.68       14.72      5.26 o 
  -9  13   5       79.19       86.33     10.69 o 
  -8  13   5       68.21       79.14      4.94 o 
  -7  13   5        0.03       -1.58      4.29 o 
  -6  13   5      116.97      115.40      8.08 o 
  -5  13   5      159.16      161.23     12.15 o 
  -4  13   5       53.30       36.65      4.83 o 
  -3  13   5      211.30      196.89      7.60 o 
  -2  13   5       87.34       79.16      5.50 o 
  -1  13   5      513.00      517.72     10.88 o 
   0  13   5        6.96        1.11      3.48 o 
   1  13   5      257.88      271.37      9.45 o 
   2  13   5       22.53       22.69      5.04 o 
   3  13   5      202.92      187.26      9.12 o 
   4  13   5       69.92       72.03      5.33 o 
   5  13   5      606.11      597.99     13.64 o 
   6  13   5       16.53        6.87      5.04 o 
   7  13   5        3.19        4.69      5.51 o 
   8  13   5      125.40      128.81      6.91 o 
  -7  14   5       10.13        7.62      5.91 o 
  -6  14   5       14.38       14.26      6.20 o 
  -5  14   5      177.12      187.71     14.43 o 
  -4  14   5        9.35       16.03      4.72 o 
  -3  14   5       39.48       54.94      6.14 o 
  -2  14   5      397.40      418.49     10.27 o 
  -1  14   5      220.09      231.89     10.56 o 
   0  14   5       88.21       83.15      6.01 o 
   1  14   5        2.89        2.93      4.27 o 
   2  14   5        8.24       -6.79      6.82 o 
   3  14   5      340.17      294.06     11.37 o 
   4  14   5      235.37      260.84      8.84 o 
   5  14   5        1.29        4.30      5.17 o 
   6  14   5       37.39       24.83      6.61 o 
   7  14   5       22.09       29.29      6.74 o 
  -6  15   5        0.10       12.95      9.84 o 
  -5  15   5       41.98       30.83      7.90 o 
  -4  15   5      302.72      310.21     12.60 o 
  -3  15   5      133.63      140.94      8.41 o 
  -2  15   5       13.42       10.20      5.58 o 
  -1  15   5       45.27       41.04      5.10 o 
   0  15   5        1.71       -4.23      4.23 o 
   1  15   5       37.89       20.40      4.67 o 
   2  15   5       49.57       40.38      6.11 o 
   3  15   5       13.89       16.95      5.33 o 
   4  15   5        1.96       -4.26      4.26 o 
   5  15   5        6.81       -3.81      6.87 o 
   6  15   5       59.98       66.50     14.27 o 
  -3  16   5       28.97       17.18      6.12 o 
  -2  16   5       42.92       24.52      6.55 o 
  -1  16   5        0.41       -6.37      6.37 o 
   0  16   5      146.27      141.36      8.74 o 
   1  16   5        1.69       12.21      5.45 o 
   2  16   5      125.18      142.20      8.72 o 
   3  16   5       30.40       44.11      5.60 o 
 -14   0   6       19.69       19.43      3.90 o 
 -12   0   6        0.71       -2.63      2.63 o 
 -10   0   6     1768.34     1742.21     32.92 o 
  -8   0   6     4910.06     4846.98     76.74 o 
  -6   0   6      166.66      145.21      4.56 o 
  -4   0   6     4663.16     5217.39    132.39 o 
  -2   0   6     3586.78     3775.70     34.76 o 
   0   0   6    38185.82    37165.02    464.15 o 
   2   0   6    18214.94    18361.58    148.61 o 
   4   0   6      742.41      891.93      9.99 o 
   6   0   6     1294.15     1221.80     13.63 o 
   8   0   6     1474.80     1431.80     18.33 o 
  10   0   6       99.92      108.04      6.47 o 
  12   0   6       41.87       49.27      5.40 o 
 -14   1   6       38.10       41.48      3.71 o 
 -13   1   6       67.82       69.05      4.02 o 
 -12   1   6      158.99      143.64      5.95 o 
 -11   1   6       36.59       26.09      4.63 o 
 -10   1   6       27.17       18.88      2.40 o 
  -9   1   6      114.21      122.36      3.45 o 
  -8   1   6        2.44        2.01      2.43 o 
  -7   1   6      647.72      632.31      7.41 o 
  -6   1   6      476.33      472.22      7.21 o 
  -5   1   6       17.39       17.74      1.14 o 
  -4   1   6     2334.60     2757.28     26.75 o 
  -3   1   6     3489.28     3847.48     31.90 o 
  -2   1   6      765.78      820.26      6.11 o 
  -1   1   6      515.00      506.06      3.97 o 
   0   1   6     4312.29     4221.88     33.75 o 
   1   1   6      861.93      858.67      6.21 o 
   2   1   6       97.23       97.02      1.51 o 
   3   1   6      954.82      834.09      5.35 o 
   4   1   6     1940.09     1989.11     12.74 o 
   5   1   6      994.04      997.21      7.46 o 
   6   1   6        4.68       15.96      1.17 o 
   7   1   6       99.68       90.92      2.33 o 
   8   1   6      277.12      273.31      4.67 o 
   9   1   6       13.91       14.32      1.92 o 
  10   1   6      206.28      202.41      5.15 o 
  11   1   6       11.45       11.48      2.51 o 
  12   1   6      181.10      184.49      5.62 o 
  13   1   6        1.57       -0.05      3.25 o 
 -14   2   6        2.09        5.95      4.35 o 
 -13   2   6      102.07      102.05      7.52 o 
 -12   2   6      326.86      327.96     15.70 o 
 -11   2   6        1.10       -2.41      2.41 o 
 -10   2   6       70.74       62.54      5.03 o 
  -9   2   6      217.25      202.00      4.75 o 
  -8   2   6      793.77      783.35      9.58 o 
  -7   2   6      435.75      416.90      6.05 o 
  -6   2   6     1252.85     1219.69     12.01 o 
  -5   2   6     1487.20     1639.63     15.68 o 
  -4   2   6       64.45       71.06      4.83 o 
  -3   2   6      892.44      902.97      6.70 o 
  -2   2   6      340.28      327.32      2.96 o 
  -1   2   6     2415.93     2412.02     17.00 o 
   0   2   6     1598.91     1542.67     11.64 o 
   1   2   6      431.26      486.19      4.18 o 
   2   2   6     2870.13     3194.39     18.75 o 
   3   2   6     2080.80     2173.67     12.85 o 
   4   2   6      326.78      374.80      3.14 o 
   5   2   6     1360.96     1351.87      8.96 o 
   6   2   6      864.36      819.25      6.49 o 
   7   2   6     3279.26     3182.08     21.41 o 
   8   2   6        0.61       -1.24      1.24 o 
   9   2   6      371.17      382.26      5.09 o 
  10   2   6       16.04       15.30      2.18 o 
  11   2   6        3.20        6.51      3.50 o 
  12   2   6       17.22       10.86      3.91 o 
  13   2   6        0.96        0.95      3.03 o 
 -14   3   6       31.42       34.00     17.30 o 
 -13   3   6      306.41      291.51      9.66 o 
 -12   3   6        6.76        3.65      5.74 o 
 -11   3   6       94.38       79.74      4.57 o 
 -10   3   6      333.45      317.00      6.59 o 
  -9   3   6      543.25      531.89      8.16 o 
  -8   3   6      162.57      163.06      4.23 o 
  -7   3   6      693.20      688.42      8.01 o 
  -6   3   6       18.19       19.01      3.46 o 
  -5   3   6     5448.46     5398.56     41.14 o 
  -4   3   6     3171.14     3349.20     21.27 o 
  -3   3   6      387.95      390.19      3.13 o 
  -2   3   6       64.76       57.74      1.10 o 
  -1   3   6     4809.67     4877.43     29.78 o 
   0   3   6      882.22      960.60      7.73 o 
   1   3   6     2382.80     2358.69     16.08 o 
   2   3   6      306.20      342.13      3.03 o 
   3   3   6      899.09     1014.38      6.62 o 
   4   3   6      797.14      897.61      6.93 o 
   5   3   6     2893.60     2850.54     17.96 o 
   6   3   6      645.69      700.93      6.63 o 
   7   3   6       34.44       45.41      1.94 o 
   8   3   6      543.03      560.96      6.70 o 
   9   3   6       18.00       18.92      2.06 o 
  10   3   6        0.21        1.69      2.07 o 
  11   3   6      255.97      240.00      5.87 o 
  12   3   6       50.79       56.82      3.55 o 
  13   3   6        9.56       11.31      3.82 o 
 -13   4   6       17.39       16.06      5.61 o 
 -12   4   6       45.19       44.00      5.84 o 
 -11   4   6       95.74       86.66      5.23 o 
 -10   4   6        6.61       -0.25      2.24 o 
  -9   4   6       26.03       23.79      2.89 o 
  -8   4   6      129.88      140.38      3.67 o 
  -7   4   6     1718.12     1803.34     16.09 o 
  -6   4   6     2491.30     2631.34     29.54 o 
  -5   4   6     1255.40     1327.88     14.97 o 
  -4   4   6      788.93      821.56      6.17 o 
  -3   4   6     2382.42     2465.25     15.19 o 
  -2   4   6      108.72       98.96      1.45 o 
  -1   4   6      415.28      432.42      3.50 o 
   0   4   6     1164.01     1099.19      8.03 o 
   1   4   6      368.67      324.55      3.20 o 
   2   4   6        9.30       20.74      1.01 o 
   3   4   6      277.85      326.56      2.96 o 
   4   4   6     1260.09     1292.76      9.33 o 
   5   4   6      766.29      746.88      6.28 o 
   6   4   6       73.76       75.02      3.14 o 
   7   4   6      882.98      807.98      7.40 o 
   8   4   6      194.79      212.71      4.23 o 
   9   4   6      492.11      485.07      6.74 o 
  10   4   6       73.73       74.88      3.66 o 
  11   4   6       23.76       20.75      4.64 o 
  12   4   6       50.07       55.84      4.77 o 
  13   4   6      105.87      126.44     13.30 o 
 -13   5   6       85.02       87.88     13.04 o 
 -12   5   6        0.09       -5.81      5.81 o 
 -11   5   6       47.63       42.56      5.42 o 
 -10   5   6       51.32       58.93      4.08 o 
  -9   5   6      921.41      909.46     11.31 o 
  -8   5   6       54.96       51.26      4.64 o 
  -7   5   6        0.03       -1.63      1.63 o 
  -6   5   6     2227.66     2332.29     22.18 o 
  -5   5   6      601.71      542.35      4.62 o 
  -4   5   6      356.60      432.35      4.02 o 
  -3   5   6     1212.69     1181.02      8.42 o 
  -2   5   6     5932.64     6584.16     35.16 o 
  -1   5   6        0.02        4.90      2.67 o 
   0   5   6      155.28      176.36      2.40 o 
   1   5   6        8.78       13.15      4.20 o 
   2   5   6     2881.52     2706.19     17.12 o 
   3   5   6     1485.58     1653.63     10.74 o 
   4   5   6      791.68      812.59      6.04 o 
   5   5   6      101.34       72.48      2.16 o 
   6   5   6      516.58      523.07      5.41 o 
   7   5   6      353.67      350.17      4.84 o 
   8   5   6        1.09       -1.81      2.12 o 
   9   5   6       59.93       59.16      3.46 o 
  10   5   6       55.09       53.52      4.09 o 
  11   5   6       48.81       39.31      4.36 o 
  12   5   6       40.27       46.31      4.68 o 
  13   5   6       47.01       44.80      4.88 o 
 -13   6   6        1.70       -1.40      9.57 o 
 -12   6   6        1.94       -5.18      8.03 o 
 -11   6   6      306.79      270.35     15.99 o 
 -10   6   6      412.48      434.67     17.52 o 
  -9   6   6       45.81       36.79      3.95 o 
  -8   6   6     1953.30     1892.93     34.60 o 
  -7   6   6      147.85      141.53      4.49 o 
  -6   6   6      171.06      153.73      6.90 o 
  -5   6   6     1084.33      992.01      8.84 o 
  -4   6   6      169.56      156.59      2.49 o 
  -3   6   6      773.05      820.77      6.10 o 
  -2   6   6        4.59       -1.36      1.36 o 
  -1   6   6       71.91       65.00      1.56 o 
   0   6   6       19.18       30.10      1.63 o 
   1   6   6      219.49      261.27      3.02 o 
   2   6   6     1996.91     1993.51     13.27 o 
   3   6   6       51.39       63.71      2.34 o 
   4   6   6        0.25        4.80      2.12 o 
   5   6   6      311.79      289.80      4.13 o 
   6   6   6      118.29      121.20      3.01 o 
   7   6   6       75.50       72.50      3.27 o 
   8   6   6      116.51      117.70      3.99 o 
   9   6   6       91.80      110.00      7.75 o 
  10   6   6       23.25       28.28      4.66 o 
  11   6   6       77.92       94.85      7.49 o 
  12   6   6       40.58       42.35      4.99 o 
 -13   7   6       62.83       58.37      5.98 o 
 -12   7   6        7.10        3.37      6.52 o 
 -11   7   6       77.44       67.63      4.80 o 
 -10   7   6      553.87      515.73     16.61 o 
  -9   7   6       38.07       42.56      5.80 o 
  -8   7   6      249.62      220.94      8.40 o 
  -7   7   6       50.63       40.82      2.83 o 
  -6   7   6        0.23       -2.67      2.67 o 
  -5   7   6        0.04       -2.35      2.35 o 
  -4   7   6     1173.37     1060.08      9.87 o 
  -3   7   6      896.60      871.76      7.36 o 
  -2   7   6      601.48      578.38      8.60 o 
  -1   7   6       14.61        7.49      1.17 o 
   0   7   6       60.15       53.69      2.26 o 
   1   7   6       36.53       47.83      1.87 o 
   2   7   6      104.09      106.94      2.99 o 
   3   7   6      379.23      334.16      4.71 o 
   4   7   6      750.84      765.35      7.89 o 
   5   7   6      626.63      621.86      7.21 o 
   6   7   6       48.24       57.26      2.55 o 
   7   7   6      174.44      168.24      3.65 o 
   8   7   6       13.96        9.44      2.40 o 
   9   7   6        1.79       -2.89      2.89 o 
  10   7   6      459.38      432.79     14.37 o 
  11   7   6        0.84        1.97      4.41 o 
  12   7   6      121.76      119.24      7.42 o 
 -12   8   6       40.20       37.16      8.39 o 
 -11   8   6        0.03       -3.26      3.26 o 
 -10   8   6       24.16        6.86      3.65 o 
  -9   8   6        5.30        1.11      2.78 o 
  -8   8   6       35.80       33.47      4.62 o 
  -7   8   6      172.83      151.38      3.58 o 
  -6   8   6      208.11      190.43      4.43 o 
  -5   8   6      384.64      417.66      5.95 o 
  -4   8   6      283.00      371.14      8.85 o 
  -3   8   6     1250.62     1129.16     10.87 o 
  -2   8   6      210.99      205.23      5.72 o 
  -1   8   6     1950.43     2064.71     17.25 o 
   0   8   6      369.22      363.46      8.11 o 
   1   8   6      264.16      280.40      8.15 o 
   2   8   6       89.05       84.81      4.60 o 
   3   8   6       70.23       76.34      3.23 o 
   4   8   6      646.50      669.65      9.21 o 
   5   8   6      429.88      424.10      6.63 o 
   6   8   6        7.60        5.96      1.96 o 
   7   8   6       90.79       92.75      3.39 o 
   8   8   6        2.04       -2.60      2.60 o 
   9   8   6      132.79      144.49      5.09 o 
  10   8   6       29.84       23.75      4.64 o 
  11   8   6        7.87        7.17      5.18 o 
  12   8   6        7.79        6.00      5.74 o 
 -12   9   6       11.96       13.12      4.82 o 
 -11   9   6      193.52      175.68      7.58 o 
 -10   9   6      193.30      178.28     12.01 o 
  -9   9   6       16.10        9.62      2.98 o 
  -8   9   6      275.66      274.14      8.11 o 
  -7   9   6      141.74      142.98      4.67 o 
  -6   9   6      316.11      271.51      5.28 o 
  -5   9   6      124.16      129.77      6.18 o 
  -4   9   6      521.52      499.85      8.98 o 
  -3   9   6      616.05      636.31     10.43 o 
  -2   9   6       62.49       65.04      4.36 o 
  -1   9   6     4292.23     4243.56     35.31 o 
   0   9   6        0.03       -2.37      2.37 o 
   1   9   6      235.78      228.96      7.07 o 
   2   9   6       44.07       37.05      4.01 o 
   3   9   6       30.25       26.73      3.45 o 
   4   9   6      576.21      576.80     11.22 o 
   5   9   6      887.09      874.16     14.73 o 
   6   9   6      169.94      186.72      5.45 o 
   7   9   6      209.99      200.98      7.37 o 
   8   9   6      377.49      376.48      9.14 o 
   9   9   6       13.44       15.14      3.64 o 
  10   9   6       22.58       17.15      4.71 o 
  11   9   6        0.58       -2.99      5.23 o 
 -11  10   6       51.80       40.79      7.18 o 
 -10  10   6       24.26       19.45      4.91 o 
  -9  10   6       41.51       42.65      4.79 o 
  -8  10   6      133.49      129.05      4.45 o 
  -7  10   6       37.88       36.22      3.37 o 
  -6  10   6      153.23      196.64      9.71 o 
  -5  10   6      383.74      357.58     10.08 o 
  -4  10   6      158.15      132.95      5.50 o 
  -3  10   6      669.40      579.94     11.19 o 
  -2  10   6       20.99        7.64      2.99 o 
  -1  10   6       40.98       36.59      3.98 o 
   0  10   6      105.96       97.32      6.19 o 
   1  10   6      357.76      319.28      7.30 o 
   2  10   6       41.17       46.81      4.13 o 
   3  10   6      229.38      218.41      6.75 o 
   4  10   6       88.51       95.04      5.55 o 
   5  10   6       30.60       22.24      4.21 o 
   6  10   6       33.79       36.50      3.88 o 
   7  10   6      477.78      461.32     10.06 o 
   8  10   6       35.22       37.19      4.04 o 
   9  10   6       30.61       19.72      4.87 o 
  10  10   6       23.48       29.89      6.59 o 
  11  10   6       33.60       56.65      9.96 o 
 -10  11   6       37.58       38.43      7.39 o 
  -9  11   6      398.86      450.85     11.98 o 
  -8  11   6       28.41       31.25      4.58 o 
  -7  11   6      130.37      125.87      6.18 o 
  -6  11   6      339.29      341.99     10.45 o 
  -5  11   6        0.01       -0.02      4.56 o 
  -4  11   6      384.45      375.31      9.21 o 
  -3  11   6       50.04       47.17      3.85 o 
  -2  11   6      366.74      374.05      9.92 o 
  -1  11   6      213.71      210.80      6.23 o 
   0  11   6       39.77       41.17      4.42 o 
   1  11   6     2191.78     2106.84     28.15 o 
   2  11   6     1163.95     1145.83     16.70 o 
   3  11   6      134.59      132.87      5.94 o 
   4  11   6        0.07       -3.78      3.78 o 
   5  11   6      115.90      100.80      6.23 o 
   6  11   6       10.35        7.26      4.18 o 
   7  11   6       32.54       22.77      4.37 o 
   8  11   6        0.19       -3.22      3.47 o 
   9  11   6        1.18       -4.06      4.06 o 
  10  11   6        6.89        4.56     10.55 o 
 -10  12   6       48.86       75.84     16.79 o 
  -9  12   6      102.73      130.34      8.04 o 
  -8  12   6       10.63        6.67      3.50 o 
  -7  12   6      235.36      230.95     10.81 o 
  -6  12   6      204.64      208.89     10.19 o 
  -5  12   6        0.06       -3.89      4.72 o 
  -4  12   6      106.25       98.59      6.34 o 
  -3  12   6       12.34        7.30      3.69 o 
  -2  12   6        1.05       -3.41      3.41 o 
  -1  12   6      115.80      116.58      7.19 o 
   0  12   6      820.38      813.69     12.65 o 
   1  12   6        3.76       -3.11      4.03 o 
   2  12   6       58.39       79.67      5.98 o 
   3  12   6      751.80      775.47     15.01 o 
   4  12   6      126.94      145.49      7.18 o 
   5  12   6      415.45      421.08     11.06 o 
   6  12   6       76.55       70.62      8.15 o 
   7  12   6      196.74      204.66      7.84 o 
   8  12   6       55.22       53.45      5.08 o 
   9  12   6       17.63       12.10      6.04 o 
  -9  13   6      110.31      144.64     20.21 o 
  -8  13   6       11.39       11.57      3.73 o 
  -7  13   6       94.56       86.60      8.06 o 
  -6  13   6       61.57       60.61      7.15 o 
  -5  13   6      120.32      133.11      8.51 o 
  -4  13   6        2.27       -4.06      4.06 o 
  -3  13   6        0.11        1.70      3.94 o 
  -2  13   6      188.88      172.82      6.85 o 
  -1  13   6        0.04       -4.43      4.43 o 
   0  13   6       74.16       62.94      4.81 o 
   1  13   6       38.87       44.17      4.98 o 
   2  13   6       53.39       49.35      5.71 o 
   3  13   6       66.70       76.70      7.10 o 
   4  13   6      124.61      143.38      6.55 o 
   5  13   6       82.37       99.87      6.97 o 
   6  13   6        0.57       -5.05      5.26 o 
   7  13   6       32.31       29.46      6.25 o 
   8  13   6        3.28        3.11      4.35 o 
  -7  14   6       70.40       78.75     10.53 o 
  -6  14   6       20.94       10.46      6.12 o 
  -5  14   6      200.63      220.49     10.61 o 
  -4  14   6      168.79      179.89      7.75 o 
  -3  14   6      345.30      352.01     11.07 o 
  -2  14   6      113.85      131.05      6.73 o 
  -1  14   6      192.96      212.50     10.80 o 
   0  14   6        1.37        3.98      4.12 o 
   1  14   6      311.49      303.51      8.45 o 
   2  14   6        0.98       -4.51      4.51 o 
   3  14   6        2.42        3.73      5.59 o 
   4  14   6      273.21      271.18      9.06 o 
   5  14   6       12.76       14.07      6.05 o 
   6  14   6       18.32       16.22      6.44 o 
   7  14   6       58.78       60.81      7.56 o 
  -6  15   6       57.24       62.06      7.69 o 
  -5  15   6        5.36        6.86      7.21 o 
  -4  15   6       13.73       18.03      7.58 o 
  -3  15   6       13.09        6.25      5.40 o 
  -2  15   6        4.38        7.62      5.34 o 
  -1  15   6       22.04       25.58      4.72 o 
   0  15   6        2.83       -4.73      4.73 o 
   1  15   6      123.07      120.47      7.12 o 
   2  15   6       19.59       13.31      5.27 o 
   3  15   6      190.47      184.83      9.11 o 
   4  15   6        8.65        4.77      4.65 o 
   5  15   6       16.25        9.61      6.08 o 
  -3  16   6        3.89        6.36      5.68 o 
  -2  16   6        0.00       -5.70      5.70 o 
  -1  16   6        8.23        0.33      5.48 o 
   0  16   6        2.77        0.76      5.94 o 
   1  16   6      371.74      388.52     12.29 o 
   2  16   6        9.02        9.23      6.32 o 
   3  16   6      151.86      154.21      8.22 o 
 -13   0   7        9.50        4.67      4.24 o 
 -11   0   7      624.53      583.00     23.38 o 
  -9   0   7      235.43      269.06      7.20 o 
  -7   0   7     2098.55     2001.11     54.33 o 
  -5   0   7       49.31       42.29      2.48 o 
  -3   0   7      654.83      896.32      9.40 o 
  -1   0   7       57.37       56.62      1.46 o 
   1   0   7    21186.87    21127.17    196.35 o 
   3   0   7     1683.11     1555.91     13.02 o 
   5   0   7      559.23      590.22      7.59 o 
   7   0   7       70.29       78.93      3.61 o 
   9   0   7     1935.60     1928.62     24.84 o 
  11   0   7      232.71      252.52      7.97 o 
  13   0   7        0.08        2.18      5.88 o 
 -14   1   7        0.04       -2.20      2.20 o 
 -13   1   7        9.78        8.92      3.00 o 
 -12   1   7        0.27       -3.04      3.04 o 
 -11   1   7      178.22      170.82      6.79 o 
 -10   1   7       58.52       50.84      4.35 o 
  -9   1   7       16.72       13.63      2.08 o 
  -8   1   7     1245.74     1137.17     12.14 o 
  -7   1   7      180.73      192.39      3.48 o 
  -6   1   7     3106.58     3030.11     27.10 o 
  -5   1   7      845.99      889.16     10.01 o 
  -4   1   7      662.58      746.08      7.07 o 
  -3   1   7     8706.78     9745.49     78.35 o 
  -2   1   7     3250.48     3110.76     19.61 o 
  -1   1   7      604.90      570.43      4.02 o 
   0   1   7      120.47      106.09      1.85 o 
   1   1   7      173.38      162.68      1.82 o 
   2   1   7      608.09      677.72      4.28 o 
   3   1   7      159.02      174.99      1.68 o 
   4   1   7      245.29      222.13      2.42 o 
   5   1   7      157.45      133.64      1.96 o 
   6   1   7      168.05      189.40      2.85 o 
   7   1   7        6.62       13.65      1.47 o 
   8   1   7      413.56      430.07      5.33 o 
   9   1   7       66.76       66.18      2.83 o 
  10   1   7      432.26      445.72      9.17 o 
  11   1   7       29.05       28.15      2.84 o 
  12   1   7      261.03      261.83     11.88 o 
  13   1   7       41.72       29.76      4.30 o 
 -14   2   7       18.13        5.22      4.18 o 
 -13   2   7       26.56       25.25      6.49 o 
 -12   2   7       59.00       52.73      5.02 o 
 -11   2   7       10.61        3.55      2.66 o 
 -10   2   7      117.68      106.08      4.04 o 
  -9   2   7       97.67      102.29      3.74 o 
  -8   2   7        4.12        6.54      3.67 o 
  -7   2   7     1266.97     1237.31     12.67 o 
  -6   2   7     2753.87     2782.18     24.42 o 
  -5   2   7     6625.12     7062.12     60.20 o 
  -4   2   7     7413.15     8057.30     62.99 o 
  -3   2   7      475.87      504.49      3.62 o 
  -2   2   7      167.58      176.22      1.89 o 
  -1   2   7        9.11       21.32      0.68 o 
   0   2   7      719.38      739.35      6.48 o 
   1   2   7    12111.00    12461.98     84.68 o 
   2   2   7     1930.76     2310.74     13.20 o 
   3   2   7      202.30      201.59      2.01 o 
   4   2   7       16.81       56.43      1.28 o 
   5   2   7       41.56       64.47      1.55 o 
   6   2   7      479.27      420.16      4.08 o 
   7   2   7      667.39      705.55      6.15 o 
   8   2   7       58.28       61.93      2.22 o 
   9   2   7       97.14       99.67      3.68 o 
  10   2   7       83.35       80.84      3.70 o 
  11   2   7       21.13       21.97      2.90 o 
  12   2   7        0.38       -1.25      2.87 o 
  13   2   7       23.49       22.14      3.25 o 
 -14   3   7        3.25        0.19      6.22 o 
 -13   3   7        3.41        5.22      6.28 o 
 -12   3   7      320.00      313.44      8.07 o 
 -11   3   7        1.41       -2.63      2.63 o 
 -10   3   7      192.52      185.04      6.16 o 
  -9   3   7        0.01        1.65      2.83 o 
  -8   3   7      243.73      244.13      4.86 o 
  -7   3   7      143.40      145.07      3.60 o 
  -6   3   7      357.82      399.57      5.05 o 
  -5   3   7       29.44       41.73      3.67 o 
  -4   3   7     4952.62     5298.99     31.32 o 
  -3   3   7        8.65        6.36      0.82 o 
  -2   3   7       12.12        6.59      0.67 o 
  -1   3   7      111.05      135.77      1.77 o 
   0   3   7     2882.14     2831.11     19.93 o 
   1   3   7      131.89      182.72      2.16 o 
   2   3   7     1322.43     1489.15      9.29 o 
   3   3   7      992.49     1073.91      7.15 o 
   4   3   7     1094.38     1147.52      8.24 o 
   5   3   7     2100.19     2110.30     14.57 o 
   6   3   7     8743.74     8617.51     51.55 o 
   7   3   7      441.99      442.23      5.24 o 
   8   3   7      247.04      246.66      4.48 o 
   9   3   7       71.09       65.17      3.60 o 
  10   3   7      125.78      137.31      4.88 o 
  11   3   7        0.01        8.29      2.97 o 
  12   3   7        1.65       -2.20      3.13 o 
  13   3   7       13.47        9.81      3.83 o 
 -13   4   7       51.65       63.12      6.27 o 
 -12   4   7        0.12       -7.17      7.43 o 
 -11   4   7       20.24        9.18      3.80 o 
 -10   4   7       58.61       60.22      3.23 o 
  -9   4   7       27.45       29.50      3.08 o 
  -8   4   7      943.09      916.62      9.55 o 
  -7   4   7      233.69      304.22      6.72 o 
  -6   4   7     2043.95     2061.51     20.01 o 
  -5   4   7      785.86      758.72      9.21 o 
  -4   4   7     1031.90     1090.19      7.33 o 
  -3   4   7     2424.16     2258.70     14.80 o 
  -2   4   7      577.00      658.05      5.37 o 
  -1   4   7      607.76      726.04      5.39 o 
   0   4   7       72.03       57.60      1.52 o 
   1   4   7     1554.69     1386.29      9.49 o 
   2   4   7       23.97       46.39      1.33 o 
   3   4   7     1897.68     2148.65     13.11 o 
   4   4   7     1660.14     1729.20     11.26 o 
   5   4   7      448.67      525.22      6.55 o 
   6   4   7       39.78       33.37      1.71 o 
   7   4   7      198.68      184.24      3.21 o 
   8   4   7      631.07      609.80      7.47 o 
   9   4   7      232.25      223.76      5.53 o 
  10   4   7       72.45       69.16      3.89 o 
  11   4   7      430.43      426.48     16.01 o 
  12   4   7       15.00       12.82      5.12 o 
  13   4   7        9.82       21.36      4.23 o 
 -13   5   7       36.95       43.88     11.19 o 
 -12   5   7        2.55       -3.05      5.31 o 
 -11   5   7        0.04       -1.14      4.26 o 
 -10   5   7      130.39      129.46      5.18 o 
  -9   5   7      324.80      348.88      6.55 o 
  -8   5   7       69.27      101.12      6.56 o 
  -7   5   7      367.24      408.61      4.51 o 
  -6   5   7      148.63      146.31      8.36 o 
  -5   5   7      103.36       83.46      2.50 o 
  -4   5   7        7.99        2.18      1.26 o 
  -3   5   7      197.31      225.80      2.84 o 
  -2   5   7      208.23      206.26      5.15 o 
  -1   5   7     4921.72     5149.35     27.89 o 
   0   5   7      110.35      133.14      2.06 o 
   1   5   7     2715.33     2863.31     17.75 o 
   2   5   7      728.72      783.96      6.19 o 
   3   5   7      455.50      479.38      4.26 o 
   4   5   7     1609.16     1548.49     10.99 o 
   5   5   7       24.53       18.47      1.38 o 
   6   5   7     1293.45     1301.21     11.59 o 
   7   5   7      125.76      123.70      3.54 o 
   8   5   7      242.06      227.87      5.25 o 
   9   5   7      249.28      223.12      5.76 o 
  10   5   7        1.02        5.60      3.15 o 
  11   5   7       49.34       49.21      4.73 o 
  12   5   7        0.89        1.17      3.64 o 
  13   5   7       22.59       25.04      4.57 o 
 -13   6   7       77.73       84.97     13.66 o 
 -12   6   7       14.51       17.35     10.52 o 
 -11   6   7       72.97       79.89     16.71 o 
 -10   6   7      584.12      585.77     25.44 o 
  -9   6   7       35.78       34.06      5.34 o 
  -8   6   7      116.50      110.50      9.99 o 
  -7   6   7      307.01      276.93      5.21 o 
  -6   6   7      929.80      928.39     10.06 o 
  -5   6   7      336.38      375.58      4.53 o 
  -4   6   7      118.80       92.98      2.46 o 
  -3   6   7      295.88      324.71      3.50 o 
  -2   6   7        2.25       -0.90      1.18 o 
  -1   6   7        2.44       -0.06      1.41 o 
   0   6   7       81.27       67.19      2.06 o 
   1   6   7     1207.89     1237.93      8.53 o 
   2   6   7     1402.84     1441.98     10.19 o 
   3   6   7     2715.47     2571.01     17.13 o 
   4   6   7     1446.58     1342.70     10.95 o 
   5   6   7        9.14        9.01      1.77 o 
   6   6   7       49.61       58.57      2.27 o 
   7   6   7       52.41       57.70      2.53 o 
   8   6   7       92.37      108.04      3.95 o 
   9   6   7      417.56      450.78      9.03 o 
  10   6   7      120.07      112.52      5.09 o 
  11   6   7      534.20      511.12     12.12 o 
  12   6   7      192.28      202.85      8.33 o 
 -13   7   7       27.06       17.48      3.57 o 
 -12   7   7       24.62       28.55      3.88 o 
 -11   7   7       38.38       31.46      4.05 o 
 -10   7   7       16.45       26.13      7.27 o 
  -9   7   7      763.33      712.13     13.34 o 
  -8   7   7       57.85       54.13      5.88 o 
  -7   7   7       52.36       38.26      4.98 o 
  -6   7   7      281.69      248.40      4.05 o 
  -5   7   7       55.25       50.01      2.63 o 
  -4   7   7      131.84      132.32      6.83 o 
  -3   7   7      525.45      467.75      5.06 o 
  -2   7   7     2010.73     2004.35     13.81 o 
  -1   7   7       94.55       98.92      2.06 o 
   0   7   7     3196.64     3290.62     22.91 o 
   1   7   7     1325.41     1273.43     10.16 o 
   2   7   7      121.33      121.53      3.15 o 
   3   7   7      309.34      322.30      4.77 o 
   4   7   7     4243.62     4061.62     30.76 o 
   5   7   7       19.36       31.98      2.28 o 
   6   7   7      926.79      887.81      9.46 o 
   7   7   7      361.03      345.62      5.25 o 
   8   7   7       35.78       31.38      2.54 o 
   9   7   7       21.13       18.77      3.47 o 
  10   7   7        4.73        8.49      3.41 o 
  11   7   7      119.68      123.13      6.58 o 
  12   7   7       21.40       18.46      9.10 o 
 -12   8   7      114.17       93.78      6.23 o 
 -11   8   7      100.81      101.63      5.92 o 
 -10   8   7       73.19       71.52      5.08 o 
  -9   8   7       24.77       21.89      3.23 o 
  -8   8   7       82.49       78.46      4.74 o 
  -7   8   7       60.41       60.67      3.00 o 
  -6   8   7      905.41      854.10     11.88 o 
  -5   8   7      284.23      279.12      4.83 o 
  -4   8   7     1140.10     1232.68     11.49 o 
  -3   8   7       56.82       78.51      6.86 o 
  -2   8   7      276.59      251.84      4.26 o 
  -1   8   7     2462.01     2441.73     19.88 o 
   0   8   7     1078.67     1064.62     12.53 o 
   1   8   7      941.79      907.67     11.59 o 
   2   8   7       50.80       63.58      5.60 o 
   3   8   7       67.52       69.19      3.58 o 
   4   8   7      358.09      337.28      6.26 o 
   5   8   7      737.63      728.49      9.04 o 
   6   8   7      112.99      109.18      3.87 o 
   7   8   7      314.77      313.95      5.84 o 
   8   8   7       35.37       47.35      4.85 o 
   9   8   7       21.10       28.39      3.75 o 
  10   8   7      225.57      200.36      8.00 o 
  11   8   7        0.65       -4.72      4.72 o 
  12   8   7       14.46        8.34      6.72 o 
 -12   9   7       61.86       62.76      6.13 o 
 -11   9   7        1.39       -3.82      3.82 o 
 -10   9   7      223.02      217.90     15.46 o 
  -9   9   7       76.22       85.64      4.27 o 
  -8   9   7       56.48       61.21      4.82 o 
  -7   9   7      369.67      378.46      7.49 o 
  -6   9   7       69.78       51.99      5.56 o 
  -5   9   7      165.23      125.51      6.72 o 
  -4   9   7       13.27       -4.11      4.61 o 
  -3   9   7      200.76      175.15      7.52 o 
  -2   9   7     1114.28     1077.00     11.92 o 
  -1   9   7      534.76      508.76      8.42 o 
   0   9   7       57.48       59.95      3.57 o 
   1   9   7       56.78       50.57      3.73 o 
   2   9   7      350.10      358.91      7.77 o 
   3   9   7      331.98      309.68      7.35 o 
   4   9   7      595.32      552.51     10.97 o 
   5   9   7     1067.28     1065.85     16.48 o 
   6   9   7      252.53      276.34      8.73 o 
   7   9   7       35.72       38.77      4.86 o 
   8   9   7      254.56      246.29      5.90 o 
   9   9   7      239.73      230.87      7.21 o 
  10   9   7       46.47       39.80      5.42 o 
  11   9   7       28.50       13.58      4.53 o 
 -11  10   7       28.34       15.90      6.00 o 
 -10  10   7       56.54       54.22     10.84 o 
  -9  10   7        4.01        2.62      7.62 o 
  -8  10   7      244.95      263.47      8.53 o 
  -7  10   7      144.90      157.96      4.78 o 
  -6  10   7       64.97       73.05      5.07 o 
  -5  10   7       12.60        8.85      5.65 o 
  -4  10   7       33.73       27.24      3.66 o 
  -3  10   7      123.47      101.35      4.50 o 
  -2  10   7      140.68      148.08      4.60 o 
  -1  10   7      189.42      204.55      5.40 o 
   0  10   7       35.09       46.60      3.95 o 
   1  10   7      749.51      732.90     11.22 o 
   2  10   7      423.82      398.42      8.70 o 
   3  10   7       44.56       42.27      4.20 o 
   4  10   7      105.62      107.94      6.38 o 
   5  10   7      204.82      227.74     11.34 o 
   6  10   7      210.11      208.24      7.18 o 
   7  10   7        2.44        8.98      4.08 o 
   8  10   7      155.04      151.56      5.95 o 
   9  10   7        0.00       -3.99      3.99 o 
  10  10   7        3.35       -4.38      5.19 o 
 -10  11   7        1.75       -8.31      8.66 o 
  -9  11   7       20.74       29.82      8.75 o 
  -8  11   7       89.09      103.22      4.57 o 
  -7  11   7      135.78      156.72      6.69 o 
  -6  11   7      392.34      385.67     11.13 o 
  -5  11   7      148.44      131.98      8.97 o 
  -4  11   7       23.59       14.25      6.05 o 
  -3  11   7       62.86       58.16      3.98 o 
  -2  11   7      795.17      768.30     11.07 o 
  -1  11   7      940.21     1006.98     13.76 o 
   0  11   7      150.05      165.34      5.79 o 
   1  11   7       69.63       74.09      5.71 o 
   2  11   7      345.10      351.81      8.82 o 
   3  11   7        0.12       -2.23      3.34 o 
   4  11   7      166.00      143.37      6.85 o 
   5  11   7      248.01      251.96      6.65 o 
   6  11   7        7.87       15.05      4.95 o 
   7  11   7        0.47        2.68      3.81 o 
   8  11   7       35.08       42.32      4.57 o 
   9  11   7        4.14       -3.85      4.42 o 
  10  11   7       35.60       37.76      7.38 o 
 -10  12   7      124.84      146.65     20.09 o 
  -9  12   7        1.02        9.23      5.39 o 
  -8  12   7       75.44       73.80      6.27 o 
  -7  12   7        5.44       -0.60      4.81 o 
  -6  12   7      128.25      138.63      8.07 o 
  -5  12   7       55.51       50.81      6.12 o 
  -4  12   7        3.07       -3.30      3.30 o 
  -3  12   7        2.85       -2.35      3.39 o 
  -2  12   7      435.10      401.06      7.63 o 
  -1  12   7      574.90      520.59     10.48 o 
   0  12   7      144.31      157.50      6.52 o 
   1  12   7      394.00      365.12     10.09 o 
   2  12   7      461.27      449.20     11.17 o 
   3  12   7      435.23      460.68     11.38 o 
   4  12   7       91.19       93.19      6.33 o 
   5  12   7      181.74      190.07     12.24 o 
   6  12   7       28.82       29.66      5.89 o 
   7  12   7       21.25       13.68      4.77 o 
   8  12   7       50.39       47.65      5.01 o 
   9  12   7        5.96       -0.51      5.37 o 
  -9  13   7      122.96      207.94     23.17 o 
  -8  13   7       17.71       18.23      3.90 o 
  -7  13   7       19.37       14.99      4.83 o 
  -6  13   7      105.35      111.22      8.10 o 
  -5  13   7      361.72      366.95     12.15 o 
  -4  13   7       36.51       43.10      5.52 o 
  -3  13   7        3.33        5.08      4.12 o 
  -2  13   7      119.77      110.71      5.95 o 
  -1  13   7        1.03       -3.47      3.47 o 
   0  13   7        3.16       -3.36      3.36 o 
   1  13   7      271.60      269.28      7.74 o 
   2  13   7      238.98      250.53      9.70 o 
   3  13   7      261.65      260.40     10.33 o 
   4  13   7        0.97       19.43      6.58 o 
   5  13   7       61.61       68.07      7.17 o 
   6  13   7      130.95      114.74      8.25 o 
   7  13   7       66.72       70.66      7.27 o 
   8  13   7       32.66       45.75      7.40 o 
  -7  14   7       91.42      104.84      8.35 o 
  -6  14   7        5.39        5.93      6.06 o 
  -5  14   7        0.92       -2.00      5.57 o 
  -4  14   7      176.45      172.81      7.53 o 
  -3  14   7      154.57      174.20      8.61 o 
  -2  14   7      203.48      225.32      8.60 o 
  -1  14   7      160.07      162.37      7.19 o 
   0  14   7      159.76      173.91      7.31 o 
   1  14   7       56.34       71.43      5.92 o 
   2  14   7      176.80      174.93      7.62 o 
   3  14   7      173.44      196.86      8.62 o 
   4  14   7       26.82       23.54      5.42 o 
   5  14   7      377.77      382.04     13.07 o 
   6  14   7        0.39       -7.01      7.01 o 
   7  14   7       58.65       53.84      7.57 o 
  -6  15   7        0.34       -3.40      5.71 o 
  -5  15   7      153.31      161.71     11.29 o 
  -4  15   7        0.17        1.07      7.06 o 
  -3  15   7        1.68       -4.78      4.78 o 
  -2  15   7      150.04      164.82      8.82 o 
  -1  15   7      158.55      175.40      8.68 o 
   0  15   7       34.83       25.52      6.11 o 
   1  15   7       83.79       95.73      7.24 o 
   2  15   7       86.56       90.25      8.43 o 
   3  15   7        9.79       12.47      6.01 o 
   4  15   7      134.29      143.69      7.48 o 
   5  15   7      143.50      152.89     11.03 o 
  -3  16   7      151.44      146.71     10.03 o 
  -2  16   7        3.38       -6.17      6.17 o 
  -1  16   7        1.32       -4.29      5.11 o 
   0  16   7      103.49      117.25      9.06 o 
   1  16   7       52.91       78.87      8.22 o 
   2  16   7        9.09        3.61      6.11 o 
   3  16   7      106.74      112.98      8.21 o 
 -14   0   8        6.70        5.74      3.50 o 
 -12   0   8      406.97      410.43      9.58 o 
 -10   0   8        6.35       10.25      4.70 o 
  -8   0   8      310.34      351.87      8.35 o 
  -6   0   8      192.72      232.18      7.63 o 
  -4   0   8      782.88      898.46      9.99 o 
  -2   0   8     2122.85     2039.50     15.93 o 
   0   0   8      156.58      138.43      3.45 o 
   2   0   8      200.27      184.81      2.84 o 
   4   0   8    16087.95    16697.12    121.86 o 
   6   0   8        3.34        3.71      1.55 o 
   8   0   8      107.61      118.51      4.03 o 
  10   0   8      884.79      821.89     14.34 o 
  12   0   8       68.72       66.70      5.37 o 
 -14   1   8        0.43       -2.24      2.24 o 
 -13   1   8       56.64       47.02      6.67 o 
 -12   1   8       39.39       34.79      4.11 o 
 -11   1   8      126.86      109.86      8.24 o 
 -10   1   8      460.01      438.04      7.69 o 
  -9   1   8      308.61      309.00      5.45 o 
  -8   1   8      337.47      298.25      4.86 o 
  -7   1   8       14.89       12.40      1.48 o 
  -6   1   8      405.63      407.80      4.80 o 
  -5   1   8     1880.11     1896.61     17.69 o 
  -4   1   8       28.57       28.92      1.45 o 
  -3   1   8      375.10      377.05      3.08 o 
  -2   1   8      484.40      515.69      3.49 o 
  -1   1   8     3226.44     3263.86     19.28 o 
   0   1   8      156.22      130.22      2.03 o 
   1   1   8     1180.17     1083.76      7.81 o 
   2   1   8     7410.58     7652.03     41.74 o 
   3   1   8      702.81      782.05      5.13 o 
   4   1   8       25.99       53.29      2.15 o 
   5   1   8      412.09      448.89      4.09 o 
   6   1   8       31.41       35.10      1.40 o 
   7   1   8      337.25      339.45      3.93 o 
   8   1   8     2250.78     2271.98     17.29 o 
   9   1   8      101.03      102.20      3.59 o 
  10   1   8      800.13      770.87     10.27 o 
  11   1   8      116.05      116.92      4.34 o 
  12   1   8        8.49       13.35      3.40 o 
  13   1   8       47.94       47.23      9.35 o 
 -14   2   8        8.12        9.49      4.51 o 
 -13   2   8      217.17      223.67     16.04 o 
 -12   2   8       58.71       54.99      8.85 o 
 -11   2   8       62.88       63.81      3.87 o 
 -10   2   8       20.02       17.64      2.74 o 
  -9   2   8       35.51       20.44      2.49 o 
  -8   2   8     1089.73     1038.28     12.43 o 
  -7   2   8       12.03        9.55      2.30 o 
  -6   2   8      676.14      688.84      8.14 o 
  -5   2   8     2219.13     2457.64     23.37 o 
  -4   2   8      123.65      184.08      3.20 o 
  -3   2   8     8827.95     9589.96     53.39 o 
  -2   2   8      998.48      981.67      6.23 o 
  -1   2   8     2658.48     2713.91     15.96 o 
   0   2   8       88.34       87.80      1.47 o 
   1   2   8      307.27      285.86      2.81 o 
   2   2   8      703.72      651.15      4.78 o 
   3   2   8      480.23      393.01      3.14 o 
   4   2   8       47.81       53.56      1.28 o 
   5   2   8     1044.68     1036.04      7.43 o 
   6   2   8     1501.39     1466.77     10.38 o 
   7   2   8       11.90       13.49      1.66 o 
   8   2   8       22.14       26.22      1.90 o 
   9   2   8      112.27      117.64      3.19 o 
  10   2   8      289.55      299.75      7.22 o 
  11   2   8        1.40        2.77      2.57 o 
  12   2   8       73.20       78.09      5.08 o 
  13   2   8        5.71        6.59      3.31 o 
 -14   3   8       10.37       12.88      6.13 o 
 -13   3   8      163.33      158.66      7.49 o 
 -12   3   8        1.33        1.79      4.18 o 
 -11   3   8       99.14      106.86      6.32 o 
 -10   3   8       33.03       33.18      3.34 o 
  -9   3   8       41.81       47.37      3.73 o 
  -8   3   8      114.42      145.68      4.30 o 
  -7   3   8       78.01       60.45      2.81 o 
  -6   3   8      314.42      292.50      4.28 o 
  -5   3   8       24.01       23.92      1.24 o 
  -4   3   8      788.70      881.34      6.84 o 
  -3   3   8      611.62      624.28      4.92 o 
  -2   3   8      275.61      304.77      2.49 o 
  -1   3   8      571.93      693.80      5.21 o 
   0   3   8     1015.18      960.48      7.06 o 
   1   3   8     5072.25     5335.27     32.01 o 
   2   3   8      248.65      390.93      3.31 o 
   3   3   8     1042.48     1075.70      7.04 o 
   4   3   8      866.84      981.75      6.57 o 
   5   3   8      513.97      504.92      4.65 o 
   6   3   8        4.53       20.51      2.87 o 
   7   3   8     1840.46     1790.21     14.17 o 
   8   3   8      728.03      704.03      7.53 o 
   9   3   8       45.72       46.90      2.52 o 
  10   3   8        3.22        0.74      2.08 o 
  11   3   8      281.86      273.02      5.98 o 
  12   3   8       20.70       17.07      3.89 o 
  13   3   8       12.20       13.84      4.04 o 
 -13   4   8      250.34      269.95     13.24 o 
 -12   4   8        8.37       -4.06      4.06 o 
 -11   4   8       87.31       84.40      5.22 o 
 -10   4   8      126.79      132.99      4.15 o 
  -9   4   8       97.77       94.57      4.64 o 
  -8   4   8       52.04       66.41      3.39 o 
  -7   4   8      697.70      726.18      7.48 o 
  -6   4   8      348.29      383.23      6.52 o 
  -5   4   8     4278.00     4282.43     25.54 o 
  -4   4   8        4.22        8.62      1.47 o 
  -3   4   8      537.92      516.45      4.01 o 
  -2   4   8     7760.05     8018.96     43.05 o 
  -1   4   8      433.35      362.44      3.36 o 
   0   4   8     1536.37     1714.01     11.70 o 
   1   4   8       19.90       14.35      1.02 o 
   2   4   8      622.72      539.64      4.51 o 
   3   4   8     1273.93     1384.82      9.30 o 
   4   4   8      388.39      365.63      3.47 o 
   5   4   8     4341.69     4314.39     27.14 o 
   6   4   8      123.19      116.98      2.60 o 
   7   4   8      821.46      782.19      7.69 o 
   8   4   8      130.91      154.77      3.98 o 
   9   4   8       30.67       37.30      2.83 o 
  10   4   8       35.61       37.90      3.38 o 
  11   4   8       24.87       29.82      4.30 o 
  12   4   8       16.30       16.40      5.63 o 
  13   4   8       11.81       24.44      4.45 o 
 -13   5   8       52.46       47.69     11.25 o 
 -12   5   8       12.08        4.00      6.38 o 
 -11   5   8       94.34       99.56      6.58 o 
 -10   5   8       16.43       18.04      4.24 o 
  -9   5   8       10.07        4.53      5.04 o 
  -8   5   8     4361.00     4191.20     34.79 o 
  -7   5   8      167.37      170.96      3.18 o 
  -6   5   8      965.87     1007.60     10.16 o 
  -5   5   8      108.26       80.33      3.37 o 
  -4   5   8      199.53      185.23      3.48 o 
  -3   5   8      235.16      235.68      2.66 o 
  -2   5   8      297.86      328.77      3.12 o 
  -1   5   8     1103.90     1313.42      8.74 o 
   0   5   8      306.73      189.78      2.48 o 
   1   5   8       53.33       43.70      1.46 o 
   2   5   8     2389.15     2422.95     16.15 o 
   3   5   8      171.87      205.16      2.79 o 
   4   5   8       52.16       65.69      1.83 o 
   5   5   8      172.16      166.62      2.84 o 
   6   5   8      446.21      426.96      4.93 o 
   7   5   8        0.67        0.83      1.81 o 
   8   5   8      101.26       94.83      4.93 o 
   9   5   8       30.98       41.29      3.38 o 
  10   5   8      502.02      485.43      9.33 o 
  11   5   8        0.05        2.72      3.56 o 
  12   5   8      285.48      273.65      9.21 o 
 -13   6   8       37.00       49.54     11.87 o 
 -12   6   8        3.09       -0.54      7.58 o 
 -11   6   8       21.19       15.31      3.60 o 
 -10   6   8      378.87      360.95     26.13 o 
  -9   6   8      333.17      328.66      7.98 o 
  -8   6   8       80.01       62.97      5.73 o 
  -7   6   8      985.58      958.57     10.19 o 
  -6   6   8      252.35      242.71      4.80 o 
  -5   6   8      193.22      135.04      2.84 o 
  -4   6   8      221.38      234.94      2.80 o 
  -3   6   8       56.47       73.13      1.83 o 
  -2   6   8       56.90       75.51      1.82 o 
  -1   6   8     1727.35     1880.32     11.03 o 
   0   6   8      765.68      791.03      6.85 o 
   1   6   8     2470.88     2629.89     16.60 o 
   2   6   8       16.34        7.99      1.21 o 
   3   6   8     3498.21     3497.61     23.39 o 
   4   6   8     2287.59     2131.16     16.80 o 
   5   6   8      696.63      615.02      6.81 o 
   6   6   8      484.34      444.33      5.71 o 
   7   6   8       39.65       32.34      1.94 o 
   8   6   8      169.64      182.51      4.38 o 
   9   6   8     1286.79     1253.05     25.81 o 
  10   6   8      119.26      129.24      5.38 o 
  11   6   8       15.56       28.03      4.43 o 
  12   6   8       63.29       70.65      5.83 o 
 -13   7   8        8.69        5.19      3.19 o 
 -12   7   8       16.30       12.91      3.58 o 
 -11   7   8       40.10       32.59      4.91 o 
 -10   7   8      668.88      643.61     26.36 o 
  -9   7   8      395.19      356.07     11.39 o 
  -8   7   8      195.99      198.07      9.82 o 
  -7   7   8      712.50      631.14      8.48 o 
  -6   7   8        3.46        2.33      2.49 o 
  -5   7   8      182.77      176.95      3.37 o 
  -4   7   8     2133.82     2157.14     16.09 o 
  -3   7   8      274.38      247.21      3.63 o 
  -2   7   8      110.64      102.71      3.15 o 
  -1   7   8      447.44      417.14      4.11 o 
   0   7   8      685.34      713.94      6.48 o 
   1   7   8       61.63       91.63      4.54 o 
   2   7   8     2879.06     2895.60     22.24 o 
   3   7   8      533.94      509.40      6.41 o 
   4   7   8      199.58      215.40      4.71 o 
   5   7   8      314.58      289.89      4.87 o 
   6   7   8       29.49       27.86      2.23 o 
   7   7   8        1.94        1.15      1.83 o 
   8   7   8      667.89      628.78      9.51 o 
   9   7   8      376.85      365.12     10.71 o 
  10   7   8      108.83      109.68      5.47 o 
  11   7   8        1.83        5.68      7.03 o 
  12   7   8       11.69       12.74      5.81 o 
 -12   8   8        7.19        3.43      8.93 o 
 -11   8   8      258.19      233.42     15.39 o 
 -10   8   8        1.11        0.51      3.33 o 
  -9   8   8        6.58        2.67      2.93 o 
  -8   8   8      181.83      162.63      5.14 o 
  -7   8   8      152.43      133.59      3.41 o 
  -6   8   8      308.83      303.61      5.58 o 
  -5   8   8       42.69       37.93      2.49 o 
  -4   8   8       82.63       65.55      3.90 o 
  -3   8   8     1468.39     1589.55     14.99 o 
  -2   8   8       32.49       38.50      2.37 o 
  -1   8   8        0.01        6.29      2.26 o 
   0   8   8      626.90      610.54      8.09 o 
   1   8   8     2096.86     2063.43     21.48 o 
   2   8   8      491.34      467.08      8.49 o 
   3   8   8      602.68      607.13      9.91 o 
   4   8   8      123.48      128.75      4.58 o 
   5   8   8      481.73      470.46      7.46 o 
   6   8   8       36.33       32.06      2.83 o 
   7   8   8      129.78      127.45      4.14 o 
   8   8   8      202.41      202.92      6.00 o 
   9   8   8        0.51       -3.00      3.00 o 
  10   8   8       53.31       74.52      5.96 o 
  11   8   8       45.75       41.80      5.60 o 
 -12   9   8       86.62       92.73      6.61 o 
 -11   9   8       25.54       26.79      5.24 o 
 -10   9   8       28.35       20.35      4.50 o 
  -9   9   8        9.92        0.06      2.80 o 
  -8   9   8       16.64       10.87      3.27 o 
  -7   9   8       46.36       42.85      2.93 o 
  -6   9   8      581.34      563.58      7.48 o 
  -5   9   8      127.73      102.45      4.37 o 
  -4   9   8        1.55       -3.26      3.26 o 
  -3   9   8       35.20       22.82      3.54 o 
  -2   9   8      545.68      466.59      7.34 o 
  -1   9   8      108.31      131.20      7.30 o 
   0   9   8     1523.96     1516.73     15.20 o 
   1   9   8       51.87       49.70      3.69 o 
   2   9   8      730.51      704.77     11.33 o 
   3   9   8      466.64      432.09      8.63 o 
   4   9   8     1435.74     1429.00     23.93 o 
   5   9   8       39.55       49.61      5.10 o 
   6   9   8      738.96      708.33     12.62 o 
   7   9   8       32.45       37.25      4.10 o 
   8   9   8       96.87      106.33      4.76 o 
   9   9   8       22.49       19.97      4.44 o 
  10   9   8      102.91      100.91      8.39 o 
  11   9   8       43.41       48.56      6.91 o 
 -11  10   8        0.67       -5.53      5.53 o 
 -10  10   8       11.52        1.63      4.30 o 
  -9  10   8       50.50       57.16      4.84 o 
  -8  10   8        0.01        3.36      4.43 o 
  -7  10   8      495.58      464.02      8.42 o 
  -6  10   8       11.95        7.07      3.52 o 
  -5  10   8        0.81       -1.63      3.76 o 
  -4  10   8      184.56      166.31      5.88 o 
  -3  10   8      111.26       86.46      4.80 o 
  -2  10   8      612.24      624.49      8.98 o 
  -1  10   8     2035.94     1946.81     19.86 o 
   0  10   8      441.62      452.45      9.22 o 
   1  10   8      217.64      216.36      6.16 o 
   2  10   8      646.54      604.25     10.88 o 
   3  10   8      463.14      435.39      9.19 o 
   4  10   8      127.27      129.04      6.23 o 
   5  10   8     1803.57     1721.91     27.12 o 
   6  10   8        0.40       -2.34      6.03 o 
   7  10   8       95.75      108.79      5.69 o 
   8  10   8       29.21       24.28      3.89 o 
   9  10   8       11.09        1.89      4.25 o 
  10  10   8        0.89       -1.98      5.47 o 
 -10  11   8       42.93       55.08      7.64 o 
  -9  11   8      124.24      153.19      8.06 o 
  -8  11   8      659.75      686.83     13.95 o 
  -7  11   8        1.91        3.11      5.11 o 
  -6  11   8      214.40      239.51      9.05 o 
  -5  11   8       71.76       75.91      8.93 o 
  -4  11   8       53.07       39.54      5.95 o 
  -3  11   8        7.48        4.69      3.06 o 
  -2  11   8       27.42       24.23      4.16 o 
  -1  11   8      230.61      227.57      6.41 o 
   0  11   8     1223.92     1255.52     16.07 o 
   1  11   8       30.52       22.64      4.03 o 
   2  11   8       57.40       63.50      4.96 o 
   3  11   8      450.44      464.23     11.09 o 
   4  11   8       78.79       88.31      9.31 o 
   5  11   8       23.28       31.44      3.87 o 
   6  11   8      169.92      146.44      7.86 o 
   7  11   8        2.33       -3.46      3.46 o 
   8  11   8       39.09       26.13      4.34 o 
   9  11   8        3.99        1.83      4.62 o 
  10  11   8       18.02       18.88      7.65 o 
  -9  12   8       93.37      112.65      7.70 o 
  -8  12   8       96.27       90.99      4.81 o 
  -7  12   8        0.09        0.82      3.64 o 
  -6  12   8       17.05       13.64      5.21 o 
  -5  12   8       26.26       21.94      5.32 o 
  -4  12   8        6.26        5.43      3.55 o 
  -3  12   8       55.61       66.79      6.16 o 
  -2  12   8      115.86      120.84      5.06 o 
  -1  12   8        3.57       13.19      4.22 o 
   0  12   8       13.82        8.66      3.55 o 
   1  12   8      414.18      391.45      9.42 o 
   2  12   8        2.02       14.33      4.49 o 
   3  12   8       42.31       50.94      5.40 o 
   4  12   8        3.01        5.55      6.10 o 
   5  12   8       64.70       71.52      6.88 o 
   6  12   8        5.71        4.60      5.05 o 
   7  12   8        0.27       -2.29      4.02 o 
   8  12   8        4.54       -2.49      3.93 o 
   9  12   8       66.07       71.08      6.95 o 
  -8  13   8       50.93       53.70      4.76 o 
  -7  13   8       14.99       11.37      4.71 o 
  -6  13   8       53.83       65.31      7.19 o 
  -5  13   8       49.64       68.09      7.13 o 
  -4  13   8      330.37      335.35     16.14 o 
  -3  13   8       48.17       74.38      5.70 o 
  -2  13   8       80.33       79.23      5.83 o 
  -1  13   8       11.62        3.34      5.29 o 
   0  13   8       31.28       28.45      4.17 o 
   1  13   8      449.70      446.57     10.46 o 
   2  13   8      313.52      299.34     11.06 o 
   3  13   8       79.47       90.44      7.40 o 
   4  13   8      627.04      594.13     18.75 o 
   5  13   8      127.97      123.24      8.56 o 
   6  13   8        0.54       -0.45      5.25 o 
   7  13   8       59.74       54.50      7.04 o 
   8  13   8       44.72       53.97      5.53 o 
  -7  14   8        9.92        6.21      5.95 o 
  -6  14   8      320.75      322.46     12.20 o 
  -5  14   8       96.20      122.56      8.92 o 
  -4  14   8        5.23       -5.01      5.45 o 
  -3  14   8       71.51       65.64      7.22 o 
  -2  14   8      290.93      296.27     12.02 o 
  -1  14   8       27.57       35.16      5.86 o 
   0  14   8       15.19       15.67      5.48 o 
   1  14   8        6.16        2.77      4.56 o 
   2  14   8        6.14        4.34      4.82 o 
   3  14   8       84.67       93.66      7.83 o 
   4  14   8       56.92       63.03      5.93 o 
   5  14   8       26.19       35.71      5.94 o 
   6  14   8        2.52       -5.36      5.36 o 
   7  14   8        0.26       -4.76      8.73 o 
  -6  15   8       10.97        9.76      7.22 o 
  -5  15   8      177.30      175.52     12.12 o 
  -4  15   8       67.68       85.63      9.49 o 
  -3  15   8        5.93       -3.10      5.57 o 
  -2  15   8      346.67      380.70     13.99 o 
  -1  15   8        0.04       13.55      5.08 o 
   0  15   8      173.03      201.57     10.14 o 
   1  15   8       11.94       15.75      5.36 o 
   2  15   8       72.12       76.30      7.64 o 
   3  15   8       35.49       42.14      7.47 o 
   4  15   8       46.55       41.52      5.64 o 
   5  15   8        1.99       -1.95      5.60 o 
  -3  16   8        6.12       -3.37      6.04 o 
  -2  16   8        3.78       -5.95      5.95 o 
  -1  16   8       61.52       61.87      7.75 o 
   0  16   8       44.91       41.38      7.15 o 
   1  16   8       49.04       57.65      7.67 o 
   2  16   8       21.43       14.51      6.58 o 
   3  16   8       12.08        6.27     11.92 o 
 -13   0   9      152.31      157.89      6.38 o 
 -11   0   9     1081.75     1017.86     20.78 o 
  -9   0   9      114.56      121.17      5.78 o 
  -7   0   9       11.12       14.83      2.53 o 
  -5   0   9      785.50      797.05      9.27 o 
  -3   0   9     1415.42     1486.63     16.24 o 
  -1   0   9      755.85      745.53      7.70 o 
   1   0   9      410.57      490.50      5.98 o 
   3   0   9      219.58      238.72      3.19 o 
   5   0   9     2540.88     2660.36     26.67 o 
   7   0   9      786.10      784.73     10.11 o 
   9   0   9     1507.03     1493.62     19.46 o 
  11   0   9       63.14       57.94      4.97 o 
  13   0   9       18.64       12.71      6.83 o 
 -14   1   9       19.53       21.22      3.40 o 
 -13   1   9        3.16        2.26      3.83 o 
 -12   1   9      177.57      171.81      6.44 o 
 -11   1   9      237.70      223.17      7.10 o 
 -10   1   9      185.51      177.14      7.73 o 
  -9   1   9        0.14        1.80      1.95 o 
  -8   1   9      877.08      890.55      9.59 o 
  -7   1   9      237.80      208.37      3.39 o 
  -6   1   9      534.45      537.98      5.98 o 
  -5   1   9     1768.79     1904.30     15.92 o 
  -4   1   9      907.80      841.99      7.48 o 
  -3   1   9     2253.67     2600.56     15.29 o 
  -2   1   9       22.66       22.61      0.71 o 
  -1   1   9      658.29      658.43      4.53 o 
   0   1   9       19.91       13.97      0.66 o 
   1   1   9    12631.76    13213.10     83.23 o 
   2   1   9      234.48      304.81      2.73 o 
   3   1   9     2094.40     2080.64     12.14 o 
   4   1   9      521.14      577.86      4.49 o 
   5   1   9       48.03       44.66      1.39 o 
   6   1   9       59.23       75.58      1.93 o 
   7   1   9      495.84      538.06      5.39 o 
   8   1   9       30.78       47.87      2.53 o 
   9   1   9       86.81      101.40      4.31 o 
  10   1   9      145.29      151.58      4.78 o 
  11   1   9      208.20      210.86     10.93 o 
  12   1   9       75.26       78.54      6.11 o 
  13   1   9       31.46       32.28      4.81 o 
 -14   2   9       17.53        8.16      4.33 o 
 -13   2   9       46.71       41.04      5.23 o 
 -12   2   9       17.78        9.38      6.91 o 
 -11   2   9       25.37       19.50      3.66 o 
 -10   2   9       48.93       47.69      4.13 o 
  -9   2   9      527.73      559.42      8.23 o 
  -8   2   9      146.96      134.38      3.72 o 
  -7   2   9     1477.68     1356.13     14.01 o 
  -6   2   9     3239.76     3386.06     29.90 o 
  -5   2   9       53.41       55.47      2.27 o 
  -4   2   9       54.77       56.36      1.57 o 
  -3   2   9     1348.78     1483.23      9.11 o 
  -2   2   9     2091.64     2040.42     11.70 o 
  -1   2   9      318.71      403.27      2.99 o 
   0   2   9      519.47      475.17      4.16 o 
   1   2   9      329.46      366.64      3.44 o 
   2   2   9       77.84       90.18      1.39 o 
   3   2   9      395.64      441.31      3.47 o 
   4   2   9       24.84       31.20      0.98 o 
   5   2   9      257.76      237.68      2.80 o 
   6   2   9     1264.24     1206.54      8.96 o 
   7   2   9      731.76      699.18      6.58 o 
   8   2   9     1332.33     1285.84     11.07 o 
   9   2   9      132.36      133.15      4.12 o 
  10   2   9      247.56      243.78      6.16 o 
  11   2   9       25.50       30.90      3.26 o 
  12   2   9        0.71       -2.03      4.24 o 
  13   2   9       19.45       11.41      5.08 o 
 -14   3   9      142.79      149.10      9.69 o 
 -13   3   9       16.95       19.59      9.77 o 
 -12   3   9      287.00      320.83      8.17 o 
 -11   3   9        1.87       -3.01      3.01 o 
 -10   3   9      143.55      130.79      5.90 o 
  -9   3   9      235.71      225.88      5.10 o 
  -8   3   9      461.79      469.40      6.89 o 
  -7   3   9      181.85      205.68      4.39 o 
  -6   3   9     1378.17     1366.63     12.69 o 
  -5   3   9      484.47      515.44      4.76 o 
  -4   3   9     2224.87     2335.16     13.98 o 
  -3   3   9     6283.13     7029.59     36.81 o 
  -2   3   9     1113.18     1009.83      6.18 o 
  -1   3   9       63.82       71.16      2.23 o 
   0   3   9        2.52        1.30      0.70 o 
   1   3   9       40.00       34.02      1.41 o 
   2   3   9      221.19      229.49      2.45 o 
   3   3   9     2289.73     2442.23     14.87 o 
   4   3   9     2475.22     2485.25     14.75 o 
   5   3   9       76.97       86.87      3.23 o 
   6   3   9      137.37      149.99      3.02 o 
   7   3   9      747.94      726.75      7.20 o 
   8   3   9      155.42      149.31      3.62 o 
   9   3   9       23.92       25.35      2.25 o 
  10   3   9        1.05       -1.94      2.63 o 
  11   3   9      117.74      117.93      5.35 o 
  12   3   9       77.99       71.98      5.42 o 
  13   3   9        4.79       -1.90      3.73 o 
 -13   4   9        8.95       11.24      4.86 o 
 -12   4   9        0.01       -7.17      7.17 o 
 -11   4   9      227.84      212.21      7.15 o 
 -10   4   9        1.63        0.10      2.39 o 
  -9   4   9      719.37      722.40      9.04 o 
  -8   4   9        0.08        6.50      2.59 o 
  -7   4   9     2455.44     2531.92     20.32 o 
  -6   4   9       80.03       86.46      2.77 o 
  -5   4   9      772.63      732.34      9.19 o 
  -4   4   9      628.92      707.91      5.28 o 
  -3   4   9        0.00       -0.49      1.07 o 
  -2   4   9      399.26      356.82      4.19 o 
  -1   4   9     6792.78     7150.77     44.80 o 
   0   4   9     2404.07     2287.91     15.45 o 
   1   4   9       26.41       20.72      1.10 o 
   2   4   9      315.30      363.07      3.52 o 
   3   4   9       16.16       16.77      1.44 o 
   4   4   9      224.04      234.54      2.66 o 
   5   4   9      152.05      174.11      3.49 o 
   6   4   9      191.65      181.79      3.02 o 
   7   4   9      182.28      177.10      3.47 o 
   8   4   9     1496.30     1457.55     17.67 o 
   9   4   9      146.24      154.52      4.99 o 
  10   4   9       30.44       30.55      3.39 o 
  11   4   9       74.19       73.12      4.56 o 
  12   4   9       75.35       93.16      9.30 o 
  13   4   9      151.74      170.28     11.31 o 
 -13   5   9       55.10       59.12      7.70 o 
 -12   5   9       14.28        8.43      6.16 o 
 -11   5   9        7.50        3.86      5.10 o 
 -10   5   9      501.08      488.70      8.84 o 
  -9   5   9      283.43      276.68      6.20 o 
  -8   5   9       32.78       77.11     40.12 o 
  -7   5   9     1215.15     1185.87      9.84 o 
  -6   5   9        2.86        3.93      1.30 o 
  -5   5   9     1947.76     1987.32     12.71 o 
  -4   5   9     2328.09     2249.57     13.48 o 
  -3   5   9      209.43      183.04      2.37 o 
  -2   5   9      225.82      278.46      2.96 o 
  -1   5   9      919.07     1036.37      6.93 o 
   0   5   9      636.72      598.06      5.16 o 
   1   5   9      563.10      524.08      4.53 o 
   2   5   9      425.93      397.36      4.00 o 
   3   5   9     1071.43      964.75      7.21 o 
   4   5   9       45.72       26.50      1.52 o 
   5   5   9     2495.41     2382.32     18.32 o 
   6   5   9      348.89      356.72      4.65 o 
   7   5   9       19.78       19.76      2.50 o 
   8   5   9      205.65      202.44      4.84 o 
   9   5   9      324.99      321.39      8.55 o 
  10   5   9       12.29        9.98      2.98 o 
  11   5   9      202.49      194.94      6.76 o 
  12   5   9       13.75       13.63      4.32 o 
 -13   6   9        0.07        4.09      9.18 o 
 -12   6   9       23.83       15.73      3.96 o 
 -11   6   9       23.68       17.23      6.18 o 
 -10   6   9      128.82       98.02     15.41 o 
  -9   6   9      697.56      685.97     19.99 o 
  -8   6   9        9.41        5.92      2.69 o 
  -7   6   9      302.41      299.26      7.62 o 
  -6   6   9      117.60      107.69      2.34 o 
  -5   6   9      437.60      428.48      4.70 o 
  -4   6   9       11.08        7.21      2.29 o 
  -3   6   9       29.70       38.48      1.50 o 
  -2   6   9      448.01      507.31      4.75 o 
  -1   6   9     1493.48     1596.97     10.29 o 
   0   6   9      327.28      369.92      4.24 o 
   1   6   9     3207.16     3145.01     19.28 o 
   2   6   9     1112.63     1081.39      7.86 o 
   3   6   9      131.75      114.90      3.90 o 
   4   6   9      630.93      640.37      6.83 o 
   5   6   9        4.95        1.02      1.64 o 
   6   6   9        4.58        6.22      1.73 o 
   7   6   9       13.60        6.65      1.68 o 
   8   6   9      339.28      351.88      6.03 o 
   9   6   9      140.77      159.53      6.15 o 
  10   6   9        2.85        3.06      3.01 o 
  11   6   9       13.37        8.16      3.40 o 
  12   6   9       63.25       60.36      8.76 o 
 -13   7   9      101.74       93.25     12.44 o 
 -12   7   9      110.63      108.48      5.74 o 
 -11   7   9        7.39        7.19      3.19 o 
 -10   7   9        0.01        2.19     10.11 o 
  -9   7   9      118.31      120.20      9.82 o 
  -8   7   9      440.72      411.91      6.78 o 
  -7   7   9       48.36       29.01      2.66 o 
  -6   7   9     1294.89     1235.40     11.42 o 
  -5   7   9       86.08      108.47      2.75 o 
  -4   7   9      196.91      199.76      4.55 o 
  -3   7   9      532.79      545.31      5.24 o 
  -2   7   9       18.86       27.39      2.06 o 
  -1   7   9        5.02        4.54      1.30 o 
   0   7   9      233.67      233.20      4.33 o 
   1   7   9       12.51       14.30      1.89 o 
   2   7   9        0.01       -0.81      3.01 o 
   3   7   9     1773.90     1854.66     19.70 o 
   4   7   9        8.02        5.36      2.01 o 
   5   7   9      551.58      481.96      6.53 o 
   6   7   9       11.85        6.23      1.94 o 
   7   7   9      112.30      113.13      3.45 o 
   8   7   9        8.65       14.12      2.51 o 
   9   7   9      413.70      417.45      9.26 o 
  10   7   9      137.35      142.23      9.73 o 
  11   7   9       64.48       63.57      7.59 o 
  12   7   9       18.60       18.51      6.33 o 
 -12   8   9      150.06      130.29     12.08 o 
 -11   8   9       33.48       31.07      6.00 o 
 -10   8   9      277.00      253.59      9.43 o 
  -9   8   9       10.69       19.75      3.32 o 
  -8   8   9       59.73       50.17      3.62 o 
  -7   8   9       50.19       54.95      3.26 o 
  -6   8   9      924.81      892.11      8.95 o 
  -5   8   9      320.58      337.60      5.35 o 
  -4   8   9      191.50      169.47      4.15 o 
  -3   8   9      709.04      648.82      7.90 o 
  -2   8   9     1630.17     1602.68     15.69 o 
  -1   8   9      272.08      265.42      5.10 o 
   0   8   9        7.49        3.00      1.95 o 
   1   8   9      339.86      325.84      5.96 o 
   2   8   9      230.24      242.29      6.14 o 
   3   8   9       48.16       48.09      3.97 o 
   4   8   9        0.02       -4.73      4.73 o 
   5   8   9        8.16        9.10      3.15 o 
   6   8   9        2.56       -2.42      2.49 o 
   7   8   9       27.09       29.09      3.02 o 
   8   8   9      441.99      449.05      9.73 o 
   9   8   9        2.01        0.87      3.18 o 
  10   8   9      102.77      113.52      6.77 o 
  11   8   9        3.80       -1.11      3.97 o 
 -12   9   9       15.36        2.19     10.50 o 
 -11   9   9       68.19       56.04      5.41 o 
 -10   9   9        0.74       -6.82      6.82 o 
  -9   9   9       83.42       88.52      4.73 o 
  -8   9   9       62.27       63.26      3.77 o 
  -7   9   9       33.69       19.76      2.13 o 
  -6   9   9      748.90      750.37     10.33 o 
  -5   9   9       75.65       66.80      4.37 o 
  -4   9   9      592.64      551.62      9.54 o 
  -3   9   9      108.57      127.15      5.19 o 
  -2   9   9      784.22      797.54     10.71 o 
  -1   9   9     2495.02     2526.87     24.07 o 
   0   9   9       81.40       95.65      3.70 o 
   1   9   9      112.05      118.28      4.52 o 
   2   9   9       93.36      116.10      5.07 o 
   3   9   9      348.37      309.72      8.15 o 
   4   9   9      225.93      240.22      9.15 o 
   5   9   9        0.21       10.02      4.06 o 
   6   9   9      316.13      323.74      8.32 o 
   7   9   9       85.89       94.96      5.31 o 
   8   9   9       11.76       14.69      3.34 o 
   9   9   9       24.05       16.91      4.53 o 
  10   9   9        3.88       10.04      5.69 o 
  11   9   9        0.16       -5.17      5.17 o 
 -11  10   9       19.31       13.22      6.16 o 
 -10  10   9        8.51        6.79      5.77 o 
  -9  10   9      136.90      163.61      6.50 o 
  -8  10   9        3.58       10.34      6.26 o 
  -7  10   9        4.21        8.01      3.48 o 
  -6  10   9      135.90      147.40      5.77 o 
  -5  10   9      125.30      113.36      6.53 o 
  -4  10   9      195.63      198.47      6.30 o 
  -3  10   9       83.26       68.48      4.28 o 
  -2  10   9      108.75      101.51      4.30 o 
  -1  10   9       70.65       97.91      4.60 o 
   0  10   9        0.96       -2.65      2.65 o 
   1  10   9      390.43      376.18      7.28 o 
   2  10   9      113.48      117.70      5.51 o 
   3  10   9       50.78       51.17      4.64 o 
   4  10   9      174.88      161.75      7.69 o 
   5  10   9      263.25      267.42      9.31 o 
   6  10   9      359.34      359.97     10.66 o 
   7  10   9      130.00      129.71      6.21 o 
   8  10   9        2.81       -2.08      3.38 o 
   9  10   9      119.72      113.37      7.01 o 
  10  10   9       30.17       35.60      6.91 o 
 -10  11   9       63.04       59.27      7.73 o 
  -9  11   9       85.14      116.59      8.01 o 
  -8  11   9      297.12      338.89      8.24 o 
  -7  11   9      320.14      344.99      7.86 o 
  -6  11   9       60.65       70.45      6.22 o 
  -5  11   9      196.11      220.99      8.78 o 
  -4  11   9       15.83        1.24      4.78 o 
  -3  11   9      370.91      350.13      8.03 o 
  -2  11   9       19.11       18.21      3.72 o 
  -1  11   9       80.25       97.29      5.44 o 
   0  11   9     1869.35     1787.32     20.71 o 
   1  11   9      143.32      154.12      6.23 o 
   2  11   9      563.03      562.98     10.11 o 
   3  11   9       11.58       15.50      4.24 o 
   4  11   9        0.00       -3.76      3.76 o 
   5  11   9      229.70      231.24      9.19 o 
   6  11   9       10.67       -0.44      6.65 o 
   7  11   9        0.65       -3.76      3.76 o 
   8  11   9        5.33       -3.62      3.62 o 
   9  11   9       49.36       52.77      6.34 o 
  -9  12   9       50.91       66.93      7.29 o 
  -8  12   9        4.39        5.42      3.72 o 
  -7  12   9      455.71      450.99      9.52 o 
  -6  12   9       78.05       75.74      7.42 o 
  -5  12   9       33.49       13.31      5.48 o 
  -4  12   9       91.73      100.92      5.68 o 
  -3  12   9      181.78      174.72      6.83 o 
  -2  12   9       37.76       38.31      4.59 o 
  -1  12   9      653.89      634.95     12.66 o 
   0  12   9      325.83      319.04      9.05 o 
   1  12   9       25.04       32.76      4.87 o 
   2  12   9      779.48      803.81     15.27 o 
   3  12   9        3.87        7.11      4.40 o 
   4  12   9      302.43      286.82     10.54 o 
   5  12   9        2.15        4.46      5.69 o 
   6  12   9       61.46       48.84      6.21 o 
   7  12   9       30.47       25.34      4.90 o 
   8  12   9        0.13       -3.89      3.89 o 
   9  12   9        2.09       -4.41      5.64 o 
  -8  13   9       50.60       53.52      4.52 o 
  -7  13   9       22.71       23.88      5.04 o 
  -6  13   9       85.41       99.35      7.90 o 
  -5  13   9      297.01      324.22     11.61 o 
  -4  13   9      172.19      183.78     10.31 o 
  -3  13   9      698.10      748.69     14.34 o 
  -2  13   9        0.05       -3.19      3.19 o 
  -1  13   9       94.69       76.64      5.87 o 
   0  13   9       48.75       42.01      5.46 o 
   1  13   9      124.36      130.31      7.42 o 
   2  13   9        5.22        3.42      4.48 o 
   3  13   9       92.19      133.23      8.15 o 
   4  13   9       54.00       62.96      6.34 o 
   5  13   9       72.20       78.89      6.83 o 
   6  13   9        6.25       -5.15      5.15 o 
   7  13   9        0.79       -5.19      5.19 o 
   8  13   9       32.70       28.53      7.65 o 
  -7  14   9        2.29        9.27      5.97 o 
  -6  14   9       40.41       48.96      8.30 o 
  -5  14   9      174.70      191.19     10.14 o 
  -4  14   9       31.87       25.99      5.24 o 
  -3  14   9       71.64       78.40      7.12 o 
  -2  14   9       73.21       83.39      7.82 o 
  -1  14   9        4.84        3.98      4.92 o 
   0  14   9      129.68      137.33      8.40 o 
   1  14   9       16.64       15.50      5.09 o 
   2  14   9       56.93       56.83      6.10 o 
   3  14   9       27.82       27.89      6.18 o 
   4  14   9       44.57       39.69      6.48 o 
   5  14   9       24.28       12.63      5.52 o 
   6  14   9        8.22       11.56      6.13 o 
  -6  15   9        0.23       -2.18     12.48 o 
  -5  15   9       25.50       40.92      9.73 o 
  -4  15   9      288.55      324.01     17.61 o 
  -3  15   9      237.29      242.25     11.42 o 
  -2  15   9        3.81       22.97      6.59 o 
  -1  15   9      340.14      355.26     11.10 o 
   0  15   9      169.11      219.24     10.34 o 
   1  15   9       13.71       34.80      5.87 o 
   2  15   9      122.33      139.95      9.12 o 
   3  15   9       33.68       38.07      6.89 o 
   4  15   9        0.01        4.60      4.68 o 
   5  15   9       33.48       36.51      9.03 o 
  -3  16   9        0.02       -5.26      5.98 o 
  -2  16   9        0.10       -6.06      6.06 o 
  -1  16   9      117.78      138.42     13.87 o 
   0  16   9      150.33      164.41     10.02 o 
   1  16   9       19.72        7.63      7.62 o 
   2  16   9       29.16       43.27      7.39 o 
 -14   0  10       26.20       24.17      4.94 o 
 -12   0  10        2.57        1.11      2.81 o 
 -10   0  10      433.06      406.42      7.91 o 
  -8   0  10       13.79       11.80      1.97 o 
  -6   0  10      585.55      500.83      6.94 o 
  -4   0  10     4356.17     4257.73     42.72 o 
  -2   0  10      953.05     1007.35      7.58 o 
   0   0  10      429.44      474.52      6.28 o 
   2   0  10    35689.06    35849.89    305.76 o 
   4   0  10      818.27      776.81      7.25 o 
   6   0  10      770.56      773.09      9.14 o 
   8   0  10      316.54      304.48      5.84 o 
  10   0  10       69.76       74.54      6.72 o 
  12   0  10      132.98      150.77     20.15 o 
 -14   1  10        1.70       -2.36      2.93 o 
 -13   1  10        0.58       -0.46      2.49 o 
 -12   1  10        8.01        6.42      3.55 o 
 -11   1  10      413.82      406.29      9.24 o 
 -10   1  10     1094.29     1084.52     13.33 o 
  -9   1  10       29.23       39.45      3.54 o 
  -8   1  10      474.67      470.56      5.90 o 
  -7   1  10      504.56      558.08      6.45 o 
  -6   1  10      391.35      481.83      5.46 o 
  -5   1  10      486.65      493.50      4.95 o 
  -4   1  10       33.77       56.59      1.28 o 
  -3   1  10     5499.80     5761.78     36.71 o 
  -2   1  10     2852.64     3076.39     15.72 o 
  -1   1  10     1667.09     1765.89     10.71 o 
   0   1  10     6395.47     6413.59     42.10 o 
   1   1  10      158.27      213.32      3.26 o 
   2   1  10        5.46       10.69      1.73 o 
   3   1  10      364.25      503.25      3.71 o 
   4   1  10      160.02      166.50      2.16 o 
   5   1  10        4.71        2.11      0.90 o 
   6   1  10        3.40        1.88      1.26 o 
   7   1  10     3650.84     3477.42     23.27 o 
   8   1  10      127.09      140.39      3.05 o 
   9   1  10      489.97      505.32      5.83 o 
  10   1  10        0.86        1.25      2.19 o 
  11   1  10      188.43      193.93      5.80 o 
  12   1  10      226.66      239.47      7.49 o 
  13   1  10        9.55        5.35      4.95 o 
 -14   2  10       45.12       48.35      5.36 o 
 -13   2  10      171.57      166.09      7.45 o 
 -12   2  10      126.83      122.86     18.93 o 
 -11   2  10       17.91       14.69      3.70 o 
 -10   2  10       32.20       35.02      3.19 o 
  -9   2  10      188.05      163.98      4.60 o 
  -8   2  10        2.37       -0.02      1.57 o 
  -7   2  10      413.37      434.59      5.60 o 
  -6   2  10     2448.90     2405.53     22.00 o 
  -5   2  10     3900.05     4095.02     31.29 o 
  -4   2  10     1039.89     1091.12      7.94 o 
  -3   2  10      728.22      764.25      5.15 o 
  -2   2  10        5.43        1.81      0.66 o 
  -1   2  10     2639.94     2810.96     15.88 o 
   0   2  10      163.33      207.22      2.26 o 
   1   2  10     3204.52     3698.74     22.09 o 
   2   2  10       48.26       71.75      1.36 o 
   3   2  10      320.72      326.64      2.91 o 
   4   2  10      387.21      353.44      3.07 o 
   5   2  10      685.60      712.23      5.19 o 
   6   2  10        0.18       12.40      1.69 o 
   7   2  10       63.70       70.81      2.60 o 
   8   2  10      110.33      141.15      3.42 o 
   9   2  10      424.52      414.17      6.26 o 
  10   2  10       91.65       97.68      4.13 o 
  11   2  10        1.72        2.91      2.46 o 
  12   2  10       40.91       49.21      4.97 o 
  13   2  10        4.46        0.17      4.99 o 
 -14   3  10       55.48       41.58      6.98 o 
 -13   3  10      120.71      128.34     11.19 o 
 -12   3  10        7.08        4.53      3.67 o 
 -11   3  10      294.44      289.62      7.52 o 
 -10   3  10      158.03      155.80      5.01 o 
  -9   3  10        5.25        8.55      2.47 o 
  -8   3  10        9.17        8.92      2.21 o 
  -7   3  10     2952.97     2815.24     25.07 o 
  -6   3  10      172.06      174.71      3.04 o 
  -5   3  10      167.52      143.28      2.12 o 
  -4   3  10        5.45        4.50      1.16 o 
  -3   3  10      366.00      300.80      3.90 o 
  -2   3  10      131.91      148.01      1.80 o 
  -1   3  10     6595.74     6530.55     38.45 o 
   0   3  10     1106.13     1350.82      9.26 o 
   1   3  10     2937.42     3280.13     18.73 o 
   2   3  10       33.72       41.56      1.20 o 
   3   3  10     1731.88     1865.98     11.47 o 
   4   3  10      979.40      972.21      6.69 o 
   5   3  10     3311.49     3101.56     19.33 o 
   6   3  10      307.06      337.83      3.93 o 
   7   3  10      480.62      461.21      5.77 o 
   8   3  10        0.46       -1.76      1.76 o 
   9   3  10       91.44       94.23      3.52 o 
  10   3  10       36.25       34.89      4.72 o 
  11   3  10       43.64       43.32      3.99 o 
  12   3  10        3.29        4.02      3.67 o 
  13   3  10        0.01        0.71      4.76 o 
 -13   4  10       15.83       14.69      4.89 o 
 -12   4  10        0.01       -2.22      4.30 o 
 -11   4  10       15.32        2.75      3.59 o 
 -10   4  10       84.10       88.25      3.78 o 
  -9   4  10      354.59      382.04      6.22 o 
  -8   4  10     1774.08     1827.60     15.89 o 
  -7   4  10       20.54       42.40      8.92 o 
  -6   4  10       20.81       27.72      1.33 o 
  -5   4  10     1380.02     1424.71      9.27 o 
  -4   4  10      269.23      287.96      2.92 o 
  -3   4  10     2565.74     2672.79     14.42 o 
  -2   4  10      258.21      281.82      2.77 o 
  -1   4  10       58.85       72.11      1.69 o 
   0   4  10      120.75       98.40      1.84 o 
   1   4  10      126.69      185.64      2.43 o 
   2   4  10     3291.95     3518.50     22.38 o 
   3   4  10     1807.38     1857.05     11.59 o 
   4   4  10     1220.59     1273.06      8.34 o 
   5   4  10      905.63      842.32      6.79 o 
   6   4  10       26.96       19.63      1.54 o 
   7   4  10      484.13      500.03      5.46 o 
   8   4  10      553.69      549.78      7.94 o 
   9   4  10       29.85       33.62      3.21 o 
  10   4  10        0.06       -0.10      2.77 o 
  11   4  10        9.09        5.15      3.19 o 
  12   4  10       84.97       85.92      8.51 o 
  13   4  10       61.47       64.54      8.73 o 
 -13   5  10        0.18        3.08      5.88 o 
 -12   5  10        0.01        1.22      5.51 o 
 -11   5  10       54.48       61.63      5.91 o 
 -10   5  10      355.15      370.86      8.12 o 
  -9   5  10        6.64        3.29      5.28 o 
  -8   5  10     1399.59     1416.50     17.32 o 
  -7   5  10      176.25      221.82      7.37 o 
  -6   5  10       49.59       63.05      2.03 o 
  -5   5  10     3714.67     3613.96     21.68 o 
  -4   5  10      175.33      199.16      3.65 o 
  -3   5  10       39.64       35.83      1.20 o 
  -2   5  10      371.79      316.78      3.38 o 
  -1   5  10      324.03      344.68      3.33 o 
   0   5  10      480.18      492.41      4.66 o 
   1   5  10     4471.81     4800.74     27.87 o 
   2   5  10        0.34        2.57      0.96 o 
   3   5  10      871.14      827.91      6.54 o 
   4   5  10       27.59       30.03      1.60 o 
   5   5  10      912.90      846.99      8.37 o 
   6   5  10      164.31      155.33      3.20 o 
   7   5  10      315.35      309.69      5.00 o 
   8   5  10      100.00      105.28      3.73 o 
   9   5  10      168.05      177.96      5.94 o 
  10   5  10        1.39        4.16      2.90 o 
  11   5  10        6.73        4.85      3.28 o 
  12   5  10      147.54      127.25      9.91 o 
 -13   6  10       71.20       74.72     12.76 o 
 -12   6  10       49.46       46.44      4.68 o 
 -11   6  10       43.89       35.36      3.17 o 
 -10   6  10        0.03        3.65      5.05 o 
  -9   6  10        1.11        3.06      2.12 o 
  -8   6  10      195.08      187.65      4.32 o 
  -7   6  10      162.36      164.69      3.90 o 
  -6   6  10      260.63      262.03      3.58 o 
  -5   6  10      208.40      207.42      3.24 o 
  -4   6  10     2504.85     2488.63     15.93 o 
  -3   6  10      181.97      172.75      2.43 o 
  -2   6  10      601.21      521.30      4.90 o 
  -1   6  10      368.89      374.07      3.54 o 
   0   6  10      289.37      242.32      3.42 o 
   1   6  10      773.05      806.52      6.52 o 
   2   6  10     4351.20     4466.10     26.02 o 
   3   6  10      880.38      831.69      7.51 o 
   4   6  10       36.73       53.18      2.68 o 
   5   6  10        3.49       -1.56      1.56 o 
   6   6  10       60.52       55.17      2.50 o 
   7   6  10        3.34        2.17      1.73 o 
   8   6  10      357.68      352.89      5.79 o 
   9   6  10      265.55      241.85      7.03 o 
  10   6  10       96.57      118.52      5.49 o 
  11   6  10       10.72        7.52      4.82 o 
  12   6  10       81.14       80.92      9.77 o 
 -13   7  10       37.90       32.58      8.51 o 
 -12   7  10      179.98      175.28      9.70 o 
 -11   7  10       81.11       77.09      7.27 o 
 -10   7  10      143.13      113.37     14.69 o 
  -9   7  10      131.33      123.10      7.05 o 
  -8   7  10       13.65        8.67      3.60 o 
  -7   7  10       52.97       63.45      3.09 o 
  -6   7  10       95.38      128.61      4.77 o 
  -5   7  10      238.58      221.90      3.77 o 
  -4   7  10       48.15       43.48      2.07 o 
  -3   7  10      377.65      382.35      4.26 o 
  -2   7  10      176.24      173.24      3.22 o 
  -1   7  10      274.32      265.88      3.76 o 
   0   7  10     1629.90     1537.09     13.38 o 
   1   7  10     1037.06     1082.41     11.59 o 
   2   7  10       80.14       62.18      2.95 o 
   3   7  10       41.42       32.90      2.77 o 
   4   7  10      415.54      412.39      6.46 o 
   5   7  10      168.39      142.30      4.85 o 
   6   7  10       38.16       46.80      2.76 o 
   7   7  10      451.11      467.93      8.91 o 
   8   7  10        1.69        1.00      2.54 o 
   9   7  10       11.64       21.63      4.40 o 
  10   7  10      183.27      195.15      7.85 o 
  11   7  10       26.68       22.85      4.66 o 
  12   7  10        1.91       -5.18      5.18 o 
 -12   8  10        0.04        7.53      5.49 o 
 -11   8  10       10.12        0.90      3.61 o 
 -10   8  10       22.11       22.68      5.61 o 
  -9   8  10      798.96      762.71     20.82 o 
  -8   8  10       29.63       30.17      5.26 o 
  -7   8  10      368.20      358.02      5.57 o 
  -6   8  10        0.01        4.96      4.74 o 
  -5   8  10      635.69      652.43      7.57 o 
  -4   8  10       33.03       45.83      2.34 o 
  -3   8  10       30.10       14.10      1.89 o 
  -2   8  10      570.12      495.49      7.35 o 
  -1   8  10      321.86      352.34      5.93 o 
   0   8  10      752.24      697.40      9.04 o 
   1   8  10      237.07      235.18      5.52 o 
   2   8  10      742.93      724.13     11.11 o 
   3   8  10      593.48      526.41     10.66 o 
   4   8  10      446.17      464.43     10.13 o 
   5   8  10      251.57      252.65      6.73 o 
   6   8  10      113.51      116.91      6.33 o 
   7   8  10      143.10      144.00      5.17 o 
   8   8  10       67.29       71.11      5.57 o 
   9   8  10      286.72      281.67      7.87 o 
  10   8  10      220.27      236.55      8.88 o 
  11   8  10       29.29       17.57      5.83 o 
 -12   9  10       15.46        5.70      4.65 o 
 -11   9  10       71.85       81.77     11.55 o 
 -10   9  10       62.35       61.47      8.40 o 
  -9   9  10      126.69      135.45      7.97 o 
  -8   9  10       27.41       28.11      4.04 o 
  -7   9  10       15.39       15.99      2.44 o 
  -6   9  10        5.95        5.31      2.24 o 
  -5   9  10       67.56       75.37      3.50 o 
  -4   9  10      232.99      228.41      6.05 o 
  -3   9  10     1275.18     1225.98     13.73 o 
  -2   9  10      630.65      630.31      9.30 o 
  -1   9  10     5279.08     5062.51     50.80 o 
   0   9  10      983.29      999.51     12.02 o 
   1   9  10       53.94       52.85      3.83 o 
   2   9  10      540.19      526.68      9.69 o 
   3   9  10      140.37      136.92      6.00 o 
   4   9  10      324.97      306.94      9.36 o 
   5   9  10     1426.44     1375.28     22.63 o 
   6   9  10      159.98      153.66      6.36 o 
   7   9  10      306.97      314.55      8.23 o 
   8   9  10      111.51      119.00      5.17 o 
   9   9  10       38.70       34.32      6.33 o 
  10   9  10       12.87       14.29      5.91 o 
  11   9  10        0.24       -5.39      5.39 o 
 -11  10  10       21.43       11.94      5.66 o 
 -10  10  10      128.39      120.47      8.47 o 
  -9  10  10      203.81      231.84      8.06 o 
  -8  10  10      260.81      264.35     11.59 o 
  -7  10  10       81.89       95.39      5.48 o 
  -6  10  10        1.13       -3.23      3.23 o 
  -5  10  10        0.12        3.25      3.86 o 
  -4  10  10        0.46       -2.77      2.77 o 
  -3  10  10      845.13      868.58     12.92 o 
  -2  10  10      151.94      151.48      5.06 o 
  -1  10  10      102.38       90.73      4.28 o 
   0  10  10      116.09       98.07      4.86 o 
   1  10  10       30.14       22.77      3.36 o 
   2  10  10      564.35      543.14     12.96 o 
   3  10  10      501.28      483.08      9.71 o 
   4  10  10       39.06       25.38      6.06 o 
   5  10  10       68.25       74.96      8.91 o 
   6  10  10        3.32       -2.27      4.15 o 
   7  10  10      244.25      253.39      7.86 o 
   8  10  10       12.99        3.70      3.60 o 
   9  10  10        0.08       -3.49      4.35 o 
  10  10  10       58.38       68.07      8.06 o 
 -10  11  10       61.72       57.90      7.91 o 
  -9  11  10      264.28      293.74      9.94 o 
  -8  11  10      135.47      166.29      9.87 o 
  -7  11  10      116.78      117.33      5.27 o 
  -6  11  10      325.82      296.12      9.98 o 
  -5  11  10      164.65      171.76      8.05 o 
  -4  11  10        0.21       -3.07      3.07 o 
  -3  11  10      628.89      645.04     11.12 o 
  -2  11  10      316.71      293.78      6.68 o 
  -1  11  10      262.64      222.63      7.44 o 
   0  11  10      120.31      128.35      7.93 o 
   1  11  10      197.44      197.99      7.37 o 
   2  11  10       47.27       47.26      4.43 o 
   3  11  10      199.60      205.63      7.07 o 
   4  11  10        0.28       -3.60      3.60 o 
   5  11  10      379.61      350.86      9.88 o 
   6  11  10      126.17      128.88      7.55 o 
   7  11  10      106.27       93.51      5.97 o 
   8  11  10       19.90       15.45      4.23 o 
   9  11  10       11.72        6.01      4.93 o 
  -9  12  10      201.27      245.62     10.41 o 
  -8  12  10       17.61       15.54      4.06 o 
  -7  12  10       23.90       40.56      4.46 o 
  -6  12  10       21.99        9.24      5.06 o 
  -5  12  10       12.36        1.20      4.79 o 
  -4  12  10      196.60      219.57      7.32 o 
  -3  12  10      461.38      448.07     10.38 o 
  -2  12  10       28.16       29.71      3.57 o 
  -1  12  10      674.34      655.78     12.99 o 
   0  12  10      250.46      237.16      8.32 o 
   1  12  10      662.83      638.26     13.31 o 
   2  12  10       30.73       49.69      5.45 o 
   3  12  10      686.15      649.72     13.71 o 
   4  12  10      128.66      153.38      7.70 o 
   5  12  10       16.42        8.64      4.71 o 
   6  12  10        4.58        4.01      5.12 o 
   7  12  10        2.74       -3.76      4.08 o 
   8  12  10       21.02       20.41      4.58 o 
   9  12  10        1.45       -1.29      9.18 o 
  -8  13  10       13.66        9.15      3.61 o 
  -7  13  10       12.50        3.01      4.55 o 
  -6  13  10      125.12      131.18      8.51 o 
  -5  13  10        5.61       16.66      5.66 o 
  -4  13  10        6.52       19.81      4.39 o 
  -3  13  10       79.99       88.28      6.82 o 
  -2  13  10       11.35       16.51      3.92 o 
  -1  13  10       73.60       90.35     11.10 o 
   0  13  10      206.91      197.50      8.27 o 
   1  13  10      288.94      293.03      9.63 o 
   2  13  10       18.11       25.90      5.18 o 
   3  13  10      397.76      396.19     12.40 o 
   4  13  10       63.33       82.64      6.73 o 
   5  13  10       92.90      105.15      7.40 o 
   6  13  10       55.50       39.30      6.75 o 
   7  13  10        1.31       -1.36      5.43 o 
   8  13  10       65.24       66.66     13.15 o 
  -7  14  10       74.47       90.39      8.55 o 
  -6  14  10        6.01       -0.97      5.95 o 
  -5  14  10       96.00      101.37      9.41 o 
  -4  14  10       66.52       66.31      6.92 o 
  -3  14  10       78.80      100.11      8.25 o 
  -2  14  10      288.34      311.78     14.05 o 
  -1  14  10        2.50        1.77      4.89 o 
   0  14  10       48.44       56.34      6.67 o 
   1  14  10      200.21      189.18      8.38 o 
   2  14  10        0.02       -3.60      4.90 o 
   3  14  10       11.63        5.15      5.52 o 
   4  14  10       54.16       64.84      7.72 o 
   5  14  10        0.02       -4.42      5.11 o 
   6  14  10       61.23       53.22      8.09 o 
  -5  15  10      171.55      193.79     14.47 o 
  -4  15  10       56.19       47.92     10.62 o 
  -3  15  10       59.28       81.14     11.30 o 
  -2  15  10        0.89        4.43      5.87 o 
  -1  15  10       30.96       58.69      6.35 o 
   0  15  10      183.20      190.68      9.87 o 
   1  15  10      427.91      456.32     12.60 o 
   2  15  10        3.71        4.84      5.57 o 
   3  15  10       43.12       36.17      6.85 o 
   4  15  10      178.37      184.58      8.26 o 
   5  15  10       12.20       17.97     11.81 o 
  -3  16  10       39.80       49.25     14.08 o 
  -2  16  10      134.80      130.82     10.22 o 
  -1  16  10       27.63       30.27      6.72 o 
   0  16  10        2.61        7.08      5.80 o 
   1  16  10        5.05       -5.97      6.48 o 
   2  16  10      154.02      172.81     11.82 o 
 -13   0  11        0.02       -0.97      3.20 o 
 -11   0  11       26.53       29.90      3.34 o 
  -9   0  11       86.04       80.03      5.28 o 
  -7   0  11      131.14      149.41      4.48 o 
  -5   0  11      962.22      945.00     10.52 o 
  -3   0  11     1731.29     2192.49     17.42 o 
  -1   0  11     2843.10     2912.13     23.75 o 
   1   0  11     3205.77     3571.84     29.93 o 
   3   0  11      268.96      208.52      5.32 o 
   5   0  11      280.97      321.99      4.74 o 
   7   0  11      943.21      864.84     10.47 o 
   9   0  11       10.20        8.11      2.55 o 
  11   0  11       27.55       28.82      5.36 o 
  13   0  11       21.42       12.48      8.23 o 
 -14   1  11       68.77       63.24      3.48 o 
 -13   1  11        5.34        0.41      2.26 o 
 -12   1  11       29.32       32.25      4.14 o 
 -11   1  11       64.71       77.51      8.82 o 
 -10   1  11      455.38      494.83      8.25 o 
  -9   1  11      544.14      570.94      7.12 o 
  -8   1  11      124.50      114.23      2.92 o 
  -7   1  11     2064.96     2056.80     18.87 o 
  -6   1  11     1856.07     1735.07     14.14 o 
  -5   1  11     5372.73     5558.94     43.71 o 
  -4   1  11       88.72       83.10      1.56 o 
  -3   1  11      460.78      474.21      3.40 o 
  -2   1  11     2428.77     2579.81     13.50 o 
  -1   1  11      347.43      358.41      2.83 o 
   0   1  11       28.11       41.14      2.68 o 
   1   1  11     6127.14     6156.11     37.80 o 
   2   1  11     7585.31     8358.50     48.05 o 
   3   1  11     5556.21     5883.28     31.47 o 
   4   1  11       31.08       21.80      1.12 o 
   5   1  11        0.10       -0.90      0.90 o 
   6   1  11      457.95      434.40      4.35 o 
   7   1  11       23.89       44.73      1.83 o 
   8   1  11      600.24      603.87      6.40 o 
   9   1  11      273.55      281.20      4.32 o 
  10   1  11       25.29       36.50      3.08 o 
  11   1  11       67.41       89.68      7.36 o 
  12   1  11       73.92       89.70      6.16 o 
  13   1  11        0.37        0.50      4.85 o 
 -14   2  11       52.06       52.70      5.52 o 
 -13   2  11       65.22       61.95      5.77 o 
 -12   2  11      521.81      522.03     11.53 o 
 -11   2  11      309.58      295.09      7.13 o 
 -10   2  11      378.59      371.44      7.01 o 
  -9   2  11       93.01      106.75      3.84 o 
  -8   2  11     1084.04     1030.12     11.06 o 
  -7   2  11      693.80      678.03      7.67 o 
  -6   2  11       89.50       92.71      2.72 o 
  -5   2  11       42.91       69.90      2.26 o 
  -4   2  11     2311.23     2349.18     14.60 o 
  -3   2  11     3341.10     3605.51     19.89 o 
  -2   2  11     4675.82     4860.97     25.44 o 
  -1   2  11     1635.21     1637.91     10.05 o 
   0   2  11       47.93       46.77      1.22 o 
   1   2  11      585.33      621.67      4.57 o 
   2   2  11      910.64      992.67      6.61 o 
   3   2  11     3380.68     3597.66     20.84 o 
   4   2  11     1475.88     1574.82      9.94 o 
   5   2  11      556.26      543.55      4.52 o 
   6   2  11     2405.92     2301.44     15.09 o 
   7   2  11        8.21        9.28      1.47 o 
   8   2  11     1525.46     1504.53     12.03 o 
   9   2  11      286.95      272.18      4.47 o 
  10   2  11      261.82      271.63      5.81 o 
  11   2  11      372.83      352.68      7.82 o 
  12   2  11        3.77        0.68      4.87 o 
  13   2  11        0.13        6.43      6.13 o 
 -14   3  11        1.71        0.11      5.28 o 
 -13   3  11       28.65       30.98      5.10 o 
 -12   3  11        4.75        2.74      3.48 o 
 -11   3  11        1.76       -3.59      3.59 o 
 -10   3  11      220.40      200.18      5.55 o 
  -9   3  11        1.82       -0.07      2.24 o 
  -8   3  11        0.24       -1.56      1.56 o 
  -7   3  11      130.11      163.89      5.27 o 
  -6   3  11      115.86      126.54      2.18 o 
  -5   3  11      159.13      160.92      2.37 o 
  -4   3  11      668.96      654.95      4.83 o 
  -3   3  11      977.98     1035.40      6.19 o 
  -2   3  11     1613.30     1587.54     10.08 o 
  -1   3  11        2.90        5.14      0.82 o 
   0   3  11     5977.12     6211.45     42.05 o 
   1   3  11     2318.43     2938.95     18.01 o 
   2   3  11      428.87      408.67      3.53 o 
   3   3  11      130.46      176.10      2.40 o 
   4   3  11       78.51       94.30      1.82 o 
   5   3  11      232.59      246.81      3.03 o 
   6   3  11     1605.57     1643.76     12.30 o 
   7   3  11       70.43       81.82      2.53 o 
   8   3  11       18.56       18.55      2.31 o 
   9   3  11        5.34        3.50      2.27 o 
  10   3  11        0.88       -2.84      2.84 o 
  11   3  11       26.51       28.98      3.82 o 
  12   3  11       27.07       23.30      5.69 o 
  13   3  11        0.05       -1.67      4.93 o 
 -13   4  11       13.76       24.52      5.13 o 
 -12   4  11      375.25      368.73     10.92 o 
 -11   4  11       14.14       16.82      4.48 o 
 -10   4  11      157.89      150.24      4.44 o 
  -9   4  11      154.67      173.92      4.77 o 
  -8   4  11      261.27      320.07      8.00 o 
  -7   4  11       51.83       57.49      2.37 o 
  -6   4  11      192.52      182.85      2.73 o 
  -5   4  11      149.72      123.22      2.12 o 
  -4   4  11        3.54        1.11      0.83 o 
  -3   4  11      653.58      651.71      4.47 o 
  -2   4  11     3141.78     2902.04     17.09 o 
  -1   4  11     1310.45     1470.17      9.90 o 
   0   4  11      128.17      146.94      2.22 o 
   1   4  11      319.36      365.09      3.32 o 
   2   4  11      159.97      162.43      2.30 o 
   3   4  11        1.91        0.78      0.96 o 
   4   4  11     2883.24     2843.91     17.15 o 
   5   4  11     1127.76     1049.67      8.62 o 
   6   4  11      322.74      314.10      4.01 o 
   7   4  11       12.87       11.97      1.96 o 
   8   4  11      186.80      198.00      4.42 o 
   9   4  11      187.59      200.68      5.78 o 
  10   4  11       72.27       81.30      4.53 o 
  11   4  11      136.96      139.59      7.80 o 
  12   4  11       62.82       66.92      8.96 o 
 -13   5  11       19.72       17.87      6.67 o 
 -12   5  11       56.16       68.83      7.74 o 
 -11   5  11       99.70      109.12      6.87 o 
 -10   5  11        2.05        6.61      3.44 o 
  -9   5  11     1304.56     1280.18     20.13 o 
  -8   5  11        1.42       14.65      4.29 o 
  -7   5  11     2710.40     2801.25     26.06 o 
  -6   5  11       17.60       25.87      1.93 o 
  -5   5  11      245.61      273.88      5.45 o 
  -4   5  11      719.50      690.36      5.10 o 
  -3   5  11       23.25       16.56      1.05 o 
  -2   5  11      915.57     1013.30      7.36 o 
  -1   5  11      321.84      258.78      2.86 o 
   0   5  11     2100.51     2277.89     17.10 o 
   1   5  11      181.01      152.45      2.44 o 
   2   5  11       31.48       24.25      1.55 o 
   3   5  11     1628.15     1588.00     10.89 o 
   4   5  11      468.36      402.36      4.81 o 
   5   5  11      214.97      275.01      4.28 o 
   6   5  11       17.11       20.94      1.90 o 
   7   5  11      460.40      451.15      6.38 o 
   8   5  11      493.48      500.68      7.52 o 
   9   5  11      488.83      497.65      9.76 o 
  10   5  11       23.69       27.63      3.66 o 
  11   5  11       47.64       57.32      8.18 o 
  12   5  11        5.26       11.06      6.01 o 
 -13   6  11       26.69       37.78      8.57 o 
 -12   6  11      130.27      118.08      4.61 o 
 -11   6  11        5.70        1.10      2.44 o 
 -10   6  11       52.45       44.30      3.37 o 
  -9   6  11       38.70       39.19      3.01 o 
  -8   6  11       71.78       71.99      3.20 o 
  -7   6  11       40.01       46.07      3.73 o 
  -6   6  11       11.50       14.87      2.53 o 
  -5   6  11      109.02      109.99      2.37 o 
  -4   6  11      714.13      699.40      6.14 o 
  -3   6  11     1290.53     1327.85      8.97 o 
  -2   6  11       99.36       87.01      2.10 o 
  -1   6  11     2333.86     2315.93     14.40 o 
   0   6  11     1100.46     1144.73      8.94 o 
   1   6  11      317.60      339.76      3.91 o 
   2   6  11      557.52      515.66      5.28 o 
   3   6  11     1931.51     1828.79     14.32 o 
   4   6  11     1154.01     1103.83     10.58 o 
   5   6  11       82.25       64.64      2.67 o 
   6   6  11      205.20      188.59      3.97 o 
   7   6  11      125.66      108.42      3.20 o 
   8   6  11       50.26       57.61      2.96 o 
   9   6  11       23.50       26.53      4.26 o 
  10   6  11        8.97        5.80      3.82 o 
  11   6  11      138.89      122.12      6.74 o 
  12   6  11       41.39       57.90     15.78 o 
 -13   7  11       21.16       12.26      6.33 o 
 -12   7  11        9.34        2.65      4.22 o 
 -11   7  11        0.57        0.74      2.97 o 
 -10   7  11      158.56      157.62     14.02 o 
  -9   7  11        0.28        3.03      3.08 o 
  -8   7  11       67.78       58.57      3.15 o 
  -7   7  11      423.18      405.09      9.29 o 
  -6   7  11      965.56      940.04      8.85 o 
  -5   7  11      776.06      792.03      7.61 o 
  -4   7  11      153.00      149.55      6.03 o 
  -3   7  11      202.15      199.56      3.23 o 
  -2   7  11       32.10       26.25      1.88 o 
  -1   7  11      952.11      988.58     10.15 o 
   0   7  11       28.36       31.46      2.11 o 
   1   7  11     3789.47     3627.27     35.12 o 
   2   7  11        4.91        5.67      2.29 o 
   3   7  11      387.43      436.90      7.21 o 
   4   7  11      280.45      279.10      5.43 o 
   5   7  11      149.36      156.42      5.95 o 
   6   7  11       18.06       18.43      2.38 o 
   7   7  11      467.90      468.40      7.23 o 
   8   7  11      203.57      227.78      5.75 o 
   9   7  11       66.68       74.69      5.71 o 
  10   7  11       36.48       40.72      5.08 o 
  11   7  11       44.46       52.90      5.45 o 
 -12   8  11      245.16      239.58     15.78 o 
 -11   8  11        1.82       -3.54      3.54 o 
 -10   8  11      134.77      139.29      6.03 o 
  -9   8  11       83.06       86.31      6.62 o 
  -8   8  11      467.87      430.10      7.80 o 
  -7   8  11        0.73        8.21      2.27 o 
  -6   8  11      440.17      419.03      5.56 o 
  -5   8  11       35.60       28.18      2.29 o 
  -4   8  11      223.79      253.12      4.58 o 
  -3   8  11        5.57        5.90      1.77 o 
  -2   8  11        0.99       -0.63      1.96 o 
  -1   8  11     1454.26     1408.01     14.31 o 
   0   8  11      292.45      260.25      5.29 o 
   1   8  11       31.73       32.32      3.14 o 
   2   8  11      533.13      512.10      9.11 o 
   3   8  11      195.01      185.60      5.47 o 
   4   8  11       40.56       42.55      3.90 o 
   5   8  11       37.32       47.72      3.92 o 
   6   8  11     1943.19     1855.98     24.19 o 
   7   8  11      142.52      149.66      5.84 o 
   8   8  11      161.98      150.75      7.23 o 
   9   8  11       54.94       48.42      5.15 o 
  10   8  11      102.57      104.15      8.34 o 
  11   8  11       62.11       87.86      8.09 o 
 -12   9  11       85.10       73.88      6.24 o 
 -11   9  11       51.76       53.44     10.46 o 
 -10   9  11       24.28       22.11      3.66 o 
  -9   9  11       14.81       18.30      6.62 o 
  -8   9  11        4.19        7.30      2.93 o 
  -7   9  11       40.15       41.66      2.40 o 
  -6   9  11      252.98      239.62      4.83 o 
  -5   9  11      122.37      122.49      4.25 o 
  -4   9  11       26.97       31.04      3.22 o 
  -3   9  11     1161.83     1085.28     12.62 o 
  -2   9  11      799.47      703.08     11.25 o 
  -1   9  11      830.93      829.59     10.63 o 
   0   9  11      203.80      195.89      5.08 o 
   1   9  11      545.92      515.19      9.34 o 
   2   9  11       38.39       34.53      4.21 o 
   3   9  11      763.85      756.63     12.15 o 
   4   9  11       15.68       14.50      3.96 o 
   5   9  11      784.22      795.18     16.47 o 
   6   9  11        2.06        1.06      3.73 o 
   7   9  11        1.58       -1.08      3.48 o 
   8   9  11      202.06      217.44      6.47 o 
   9   9  11       46.79       54.87      5.53 o 
  10   9  11      159.95      142.14      9.55 o 
  11   9  11        7.04        1.18      8.00 o 
 -11  10  11        4.96        1.20      5.18 o 
 -10  10  11      181.13      196.03     11.48 o 
  -9  10  11      142.20      173.46     10.43 o 
  -8  10  11      418.37      434.86     10.99 o 
  -7  10  11        6.11        5.06      2.74 o 
  -6  10  11       41.03       20.81      3.40 o 
  -5  10  11      222.66      216.86      8.24 o 
  -4  10  11      105.87      102.05      4.97 o 
  -3  10  11       20.24       19.28      3.34 o 
  -2  10  11     1613.22     1570.83     17.88 o 
  -1  10  11       75.65       81.67      4.16 o 
   0  10  11      752.65      708.79     11.54 o 
   1  10  11      265.19      234.29      6.85 o 
   2  10  11       47.90       54.70      4.47 o 
   3  10  11       92.35       94.20      5.17 o 
   4  10  11      105.14      119.85      6.21 o 
   5  10  11       62.04       71.01      5.40 o 
   6  10  11        4.74        2.37      4.26 o 
   7  10  11       96.75      102.14      5.82 o 
   8  10  11       40.81       37.73      4.35 o 
   9  10  11       45.99       38.22      5.63 o 
  10  10  11      106.60      128.81      9.71 o 
 -10  11  11      168.32      169.59     10.62 o 
  -9  11  11      248.86      290.03     12.62 o 
  -8  11  11        8.47       16.47      2.88 o 
  -7  11  11      181.59      180.99      6.11 o 
  -6  11  11      189.60      201.27     11.81 o 
  -5  11  11      246.19      240.06      9.05 o 
  -4  11  11      140.08      134.94      5.85 o 
  -3  11  11       46.45       60.73      6.71 o 
  -2  11  11        0.10       -1.63      2.59 o 
  -1  11  11      273.89      286.93      8.15 o 
   0  11  11       18.30        4.60      3.93 o 
   1  11  11       13.55       10.77      4.04 o 
   2  11  11       37.21       40.50      4.32 o 
   3  11  11      312.63      299.18      9.02 o 
   4  11  11        8.54        6.32      3.95 o 
   5  11  11       17.70       18.42      5.14 o 
   6  11  11      109.62      112.87      7.56 o 
   7  11  11      168.63      174.42      7.29 o 
   8  11  11       12.36        3.67      4.00 o 
   9  11  11       75.85       95.71      9.76 o 
  -9  12  11      137.13      165.81      8.66 o 
  -8  12  11      213.94      251.34      6.57 o 
  -7  12  11        6.84        4.13      3.80 o 
  -6  12  11      324.26      309.04     10.93 o 
  -5  12  11       30.35       29.65      5.68 o 
  -4  12  11       67.61       72.36      5.05 o 
  -3  12  11       31.21       47.63      4.75 o 
  -2  12  11      256.61      228.83      7.37 o 
  -1  12  11      100.52      128.54      7.38 o 
   0  12  11      492.09      481.89     11.34 o 
   1  12  11      126.78      131.37      6.94 o 
   2  12  11      646.63      658.91     13.66 o 
   3  12  11       25.97       29.65      5.09 o 
   4  12  11      231.51      207.00      8.34 o 
   5  12  11       40.76       33.25      5.60 o 
   6  12  11       33.10       33.12      5.88 o 
   7  12  11        0.02       -2.73      4.89 o 
   8  12  11        0.94       -4.04      4.04 o 
  -8  13  11        0.05       -3.34      3.34 o 
  -7  13  11        8.87       -0.95      4.51 o 
  -6  13  11       25.60       23.55      7.17 o 
  -5  13  11       74.77       71.34      7.28 o 
  -4  13  11      449.78      425.42     11.36 o 
  -3  13  11       95.88      102.29      7.73 o 
  -2  13  11       87.88       99.80      6.29 o 
  -1  13  11       24.90       17.32      5.06 o 
   0  13  11      114.65      122.66      7.09 o 
   1  13  11      684.81      735.89     21.35 o 
   2  13  11       89.06       84.72      6.58 o 
   3  13  11      118.55      112.80      7.95 o 
   4  13  11      147.08      149.30      8.06 o 
   5  13  11       21.92       24.14      5.50 o 
   6  13  11        0.11       -1.38      5.32 o 
   7  13  11      240.10      223.95     12.27 o 
  -7  14  11      221.72      257.02     10.92 o 
  -6  14  11        5.26       -3.44      6.52 o 
  -5  14  11        7.88        9.43      7.00 o 
  -4  14  11      165.32      175.51      9.08 o 
  -3  14  11       21.51       15.68      5.86 o 
  -2  14  11       82.78      108.19      8.79 o 
  -1  14  11        2.45        1.37      5.01 o 
   0  14  11      143.85      149.56     10.01 o 
   1  14  11        2.46        1.45      4.69 o 
   2  14  11        6.90        0.64      5.18 o 
   3  14  11       25.20       15.25      6.09 o 
   4  14  11       18.57       15.47      5.89 o 
   5  14  11       10.87        4.96      5.77 o 
   6  14  11       92.52       81.53      8.21 o 
  -5  15  11        0.01       22.06      9.09 o 
  -4  15  11      216.41      220.29     15.39 o 
  -3  15  11      161.11      154.79      9.79 o 
  -2  15  11       24.81       34.05      9.75 o 
  -1  15  11      198.71      201.15      9.04 o 
   0  15  11       21.76       26.38      6.20 o 
   1  15  11      168.66      190.66      9.11 o 
   2  15  11       76.76       86.86     13.45 o 
   3  15  11        0.19       -5.40      5.40 o 
   4  15  11       25.31       34.35      5.50 o 
  -2  16  11        9.17       15.66      6.97 o 
  -1  16  11        2.90        9.06      6.05 o 
   0  16  11       71.26       73.69      7.88 o 
   1  16  11        2.05       -6.36      6.36 o 
   2  16  11       65.55       85.14     16.06 o 
 -14   0  12        4.47        9.06      3.76 o 
 -12   0  12      138.41      112.97     10.89 o 
 -10   0  12      135.12      133.75      4.11 o 
  -8   0  12      437.55      425.53      7.78 o 
  -6   0  12     3547.36     3496.73     38.18 o 
  -4   0  12     3755.94     4089.27     47.86 o 
  -2   0  12       24.00       33.44      1.24 o 
   0   0  12       90.18       49.86      1.97 o 
   2   0  12      601.15      735.82      7.77 o 
   4   0  12     1285.34     1209.87     10.96 o 
   6   0  12     1504.80     1431.57     15.38 o 
   8   0  12      647.61      636.16      9.61 o 
  10   0  12       62.31       59.35      5.53 o 
  12   0  12       45.56       40.76      6.83 o 
 -14   1  12        3.61        3.31      2.48 o 
 -13   1  12       90.23       83.02      4.01 o 
 -12   1  12       21.05       17.25      3.58 o 
 -11   1  12       80.78       89.06      4.29 o 
 -10   1  12      227.23      216.31      4.39 o 
  -9   1  12      345.09      345.22      5.79 o 
  -8   1  12        1.95       -0.60      1.47 o 
  -7   1  12        0.40        7.67      1.16 o 
  -6   1  12      606.40      561.56      5.27 o 
  -5   1  12     1028.69     1061.99      8.42 o 
  -4   1  12     2683.32     2889.56     18.46 o 
  -3   1  12     2033.03     2317.57     12.42 o 
  -2   1  12      209.43      233.55      2.09 o 
  -1   1  12      943.03      950.05      5.94 o 
   0   1  12      427.20      419.04      3.41 o 
   1   1  12       39.63       76.02      3.34 o 
   2   1  12    15805.62    16433.80     90.50 o 
   3   1  12       54.86       78.73      2.44 o 
   4   1  12       47.60       44.88      1.39 o 
   5   1  12      356.70      313.39      3.46 o 
   6   1  12     1645.18     1663.41     11.90 o 
   7   1  12      477.20      491.94      5.19 o 
   8   1  12      328.85      323.29      4.85 o 
   9   1  12      123.48      128.07      3.38 o 
  10   1  12      187.16      194.02      5.59 o 
  11   1  12        0.04       -1.18      3.13 o 
  12   1  12      140.70      160.64      7.78 o 
  13   1  12       18.09       26.64      9.63 o 
 -14   2  12        6.09        4.95      4.20 o 
 -13   2  12       21.13       26.58      4.54 o 
 -12   2  12       46.91       58.97      5.20 o 
 -11   2  12      172.90      170.14      5.91 o 
 -10   2  12     1136.82     1100.53     13.76 o 
  -9   2  12        9.66        9.00      2.33 o 
  -8   2  12      285.58      282.85      4.69 o 
  -7   2  12      544.42      476.60      6.12 o 
  -6   2  12      242.92      221.88      3.12 o 
  -5   2  12      926.65      950.75      7.39 o 
  -4   2  12      167.82      198.40      2.09 o 
  -3   2  12     1385.79     1410.82      7.95 o 
  -2   2  12      489.26      490.52      3.43 o 
  -1   2  12     4085.02     4350.18     24.70 o 
   0   2  12      536.59      597.71      4.83 o 
   1   2  12     4055.00     4382.64     25.30 o 
   2   2  12      979.10      976.98      6.39 o 
   3   2  12      279.06      320.61      3.08 o 
   4   2  12       35.13       55.43      1.54 o 
   5   2  12       73.86       70.61      1.87 o 
   6   2  12      591.12      602.15      5.60 o 
   7   2  12      598.37      575.75      5.58 o 
   8   2  12      100.93      131.37      3.03 o 
   9   2  12       42.29       50.70      2.60 o 
  10   2  12       80.16       93.23      4.25 o 
  11   2  12        0.47        9.95      4.00 o 
  12   2  12       57.60       60.75      8.78 o 
  13   2  12        0.08       -2.72      5.15 o 
 -14   3  12       26.53       26.08      8.00 o 
 -13   3  12       93.07       95.09      6.57 o 
 -12   3  12        0.99        2.82      3.52 o 
 -11   3  12      256.80      265.04      7.25 o 
 -10   3  12       57.15       58.56      5.10 o 
  -9   3  12      131.93      131.25      4.39 o 
  -8   3  12      181.45      161.82      3.35 o 
  -7   3  12       33.70       30.20      1.82 o 
  -6   3  12       11.34        8.25      1.01 o 
  -5   3  12     1666.57     1746.25     12.44 o 
  -4   3  12       32.17       45.23      1.28 o 
  -3   3  12     3222.78     3036.07     15.90 o 
  -2   3  12      430.43      460.18      3.64 o 
  -1   3  12      154.57      171.46      2.04 o 
   0   3  12      489.68      547.35      4.49 o 
   1   3  12        3.82        3.69      0.85 o 
   2   3  12      165.96      245.00      2.75 o 
   3   3  12     3359.93     3349.75     19.00 o 
   4   3  12     1397.46     1523.22     10.82 o 
   5   3  12      512.57      563.52      5.20 o 
   6   3  12        3.84        2.80      1.41 o 
   7   3  12       62.52       62.89      2.44 o 
   8   3  12      254.41      227.50      4.67 o 
   9   3  12      149.23      147.13      4.17 o 
  10   3  12       98.05      101.43      5.44 o 
  11   3  12      131.65      132.70      7.11 o 
  12   3  12        0.01        3.20      4.02 o 
 -13   4  12       16.69       19.68      4.97 o 
 -12   4  12       56.31       73.93      8.79 o 
 -11   4  12        0.54       -5.91      5.91 o 
 -10   4  12      481.38      457.34      7.21 o 
  -9   4  12      155.15      157.71      4.29 o 
  -8   4  12      835.30      838.57     11.84 o 
  -7   4  12      272.93      267.50      3.73 o 
  -6   4  12      124.49      114.53      2.39 o 
  -5   4  12      111.15      123.37      1.97 o 
  -4   4  12       43.88       38.59      1.77 o 
  -3   4  12        4.13        1.48      0.75 o 
  -2   4  12     1076.36     1192.99      7.92 o 
  -1   4  12     3026.96     3092.20     17.67 o 
   0   4  12       19.34       13.83      1.07 o 
   1   4  12       14.63       14.61      0.97 o 
   2   4  12      128.01      116.70      1.94 o 
   3   4  12      313.46      331.75      3.49 o 
   4   4  12      102.86      122.80      2.19 o 
   5   4  12      323.17      271.97      4.00 o 
   6   4  12     1130.72     1069.41     10.13 o 
   7   4  12      104.39      113.27      3.41 o 
   8   4  12      349.97      342.85      6.64 o 
   9   4  12      224.12      213.54      6.11 o 
  10   4  12      313.62      293.95      7.69 o 
  11   4  12       19.63       13.60      4.31 o 
  12   4  12      108.77      106.24     14.36 o 
 -13   5  12       37.71       52.97      7.67 o 
 -12   5  12      134.22      165.05     10.22 o 
 -11   5  12       99.08      118.69      8.77 o 
 -10   5  12      125.44      109.79      7.44 o 
  -9   5  12       26.03       41.25      4.52 o 
  -8   5  12      369.17      369.37      5.81 o 
  -7   5  12      816.59      840.45     12.06 o 
  -6   5  12        4.59       -0.33      2.67 o 
  -5   5  12      128.44      120.45      2.32 o 
  -4   5  12      125.46      174.14      2.21 o 
  -3   5  12      135.94      173.99      2.08 o 
  -2   5  12      514.19      525.06      4.44 o 
  -1   5  12      134.02      175.19      2.35 o 
   0   5  12      193.95      252.78      3.43 o 
   1   5  12      103.93      118.34      2.08 o 
   2   5  12      913.69      870.85      6.35 o 
   3   5  12       67.50       87.96      2.38 o 
   4   5  12     2393.57     2170.74     17.06 o 
   5   5  12      207.60      243.78      4.19 o 
   6   5  12       85.37       81.41      2.78 o 
   7   5  12      392.06      373.46      6.03 o 
   8   5  12       61.61       61.53      3.55 o 
   9   5  12       76.39       83.36      4.66 o 
  10   5  12      109.84      126.67      6.56 o 
  11   5  12       44.90       42.22      5.28 o 
  12   5  12      121.28      117.52      9.37 o 
 -13   6  12        8.71        0.17      6.89 o 
 -12   6  12       24.62       22.35      3.02 o 
 -11   6  12        2.53       -2.34      2.34 o 
 -10   6  12      120.47       99.69      9.15 o 
  -9   6  12        8.15       16.98      6.00 o 
  -8   6  12     1063.96     1055.17     13.43 o 
  -7   6  12       18.49       25.97      4.24 o 
  -6   6  12      583.63      545.67      5.78 o 
  -5   6  12      406.45      343.00      4.99 o 
  -4   6  12      177.69      132.43      2.80 o 
  -3   6  12      864.04      819.50      6.57 o 
  -2   6  12       64.49       58.77      3.36 o 
  -1   6  12      443.68      460.64      4.13 o 
   0   6  12     3857.03     3935.07     25.76 o 
   1   6  12     1915.28     1919.66     13.42 o 
   2   6  12        1.59        2.04      1.55 o 
   3   6  12       16.87       13.16      2.00 o 
   4   6  12       30.39       25.59      2.21 o 
   5   6  12        5.47        1.84      1.80 o 
   6   6  12       96.38      100.46      3.29 o 
   7   6  12       22.05       24.28      2.85 o 
   8   6  12       77.22       76.03      3.63 o 
   9   6  12       60.15       50.53      4.98 o 
  10   6  12      138.82      148.38      7.12 o 
  11   6  12       27.99       25.77      4.84 o 
  12   6  12        2.01       -1.72      5.55 o 
 -12   7  12        3.28       -3.05      3.13 o 
 -11   7  12        6.19        5.36      3.88 o 
 -10   7  12      271.15      262.10      7.63 o 
  -9   7  12       75.41       88.79      3.90 o 
  -8   7  12      104.61      104.52      3.71 o 
  -7   7  12      127.66      124.62      4.54 o 
  -6   7  12       27.63       20.72      1.83 o 
  -5   7  12      512.15      541.72      6.08 o 
  -4   7  12     1925.86     1982.69     15.95 o 
  -3   7  12      569.78      623.66      6.51 o 
  -2   7  12        0.92       -1.49      1.49 o 
  -1   7  12       20.81       26.27      2.08 o 
   0   7  12     1670.43     1549.96     13.93 o 
   1   7  12      181.01      176.86      4.53 o 
   2   7  12     2492.11     2360.80     23.18 o 
   3   7  12       22.53       19.27      2.79 o 
   4   7  12      286.27      269.39      6.73 o 
   5   7  12     1353.40     1258.57     17.06 o 
   6   7  12      463.15      439.20      7.34 o 
   7   7  12        1.33        0.10      2.39 o 
   8   7  12      344.97      382.55     11.40 o 
   9   7  12      359.17      358.71     10.22 o 
  10   7  12        0.52        4.40      3.99 o 
  11   7  12       15.95       13.03      5.95 o 
 -12   8  12       90.89      100.21     14.37 o 
 -11   8  12      210.02      213.55      7.59 o 
 -10   8  12        6.41       13.19      7.42 o 
  -9   8  12      153.61      158.68      6.67 o 
  -8   8  12       27.18       30.77      2.92 o 
  -7   8  12      308.76      320.54      4.55 o 
  -6   8  12      215.62      206.66      3.96 o 
  -5   8  12        0.96       -1.60      1.60 o 
  -4   8  12      508.72      475.08      6.83 o 
  -3   8  12      711.74      695.93      8.50 o 
  -2   8  12      442.26      389.65      6.46 o 
  -1   8  12     1814.61     1650.62     16.72 o 
   0   8  12        2.05       -1.37      2.06 o 
   1   8  12       74.98       91.93      4.32 o 
   2   8  12      213.43      238.45      6.34 o 
   3   8  12      188.65      170.00      7.17 o 
   4   8  12      137.41      142.32      5.90 o 
   5   8  12       33.61       31.60      6.55 o 
   6   8  12      230.46      242.28      9.43 o 
   7   8  12      544.61      536.36     10.42 o 
   8   8  12       15.01       36.32     10.39 o 
   9   8  12        0.03       -1.07      4.54 o 
  10   8  12       70.92       72.46     13.31 o 
  11   8  12        0.76        5.83      5.68 o 
 -12   9  12        9.70       -7.00      7.00 o 
 -11   9  12      154.86      163.73      9.57 o 
 -10   9  12       20.77       16.44      3.72 o 
  -9   9  12      114.71      112.30      6.45 o 
  -8   9  12        1.32       -2.56      2.56 o 
  -7   9  12       22.51       13.83      2.21 o 
  -6   9  12        1.05       -2.05      2.05 o 
  -5   9  12       76.10       88.71      4.10 o 
  -4   9  12        4.27        2.25      2.61 o 
  -3   9  12      755.59      765.51     10.27 o 
  -2   9  12     2192.32     2125.40     22.24 o 
  -1   9  12        0.01        3.73      3.04 o 
   0   9  12      355.40      376.41     11.37 o 
   1   9  12      108.56      110.34      4.91 o 
   2   9  12      417.92      373.52      8.14 o 
   3   9  12      229.45      253.61      7.00 o 
   4   9  12       35.58       41.73      4.55 o 
   5   9  12      474.72      456.74     11.68 o 
   6   9  12       30.77       38.70      4.31 o 
   7   9  12       12.00        7.31      3.87 o 
   8   9  12       53.66       63.56      4.52 o 
   9   9  12        0.56        1.89      4.36 o 
  10   9  12      156.11      187.40     10.64 o 
 -11  10  12       39.50       25.33      7.99 o 
 -10  10  12        5.14        9.46      6.05 o 
  -9  10  12      281.56      318.43     12.48 o 
  -8  10  12       81.32       94.94      6.45 o 
  -7  10  12        0.79       -2.62      2.62 o 
  -6  10  12       55.56       52.18      4.18 o 
  -5  10  12      185.74      160.28      7.87 o 
  -4  10  12      198.40      200.64      6.37 o 
  -3  10  12       53.44       47.34      3.26 o 
  -2  10  12      114.87      109.71      4.86 o 
  -1  10  12      337.08      317.00      9.29 o 
   0  10  12      350.45      345.92      8.79 o 
   1  10  12       13.26       13.26      3.17 o 
   2  10  12        0.02       -3.04      3.04 o 
   3  10  12      220.45      196.65      6.57 o 
   4  10  12        5.29        4.18      3.74 o 
   5  10  12      542.34      508.35     11.36 o 
   6  10  12       41.14       44.81      5.58 o 
   7  10  12       64.74       56.20      5.55 o 
   8  10  12       76.08       79.30      5.88 o 
   9  10  12       35.82       30.47      5.50 o 
  10  10  12       46.41       51.82      7.71 o 
 -10  11  12        0.17        5.90     12.42 o 
  -9  11  12      212.03      249.87     12.60 o 
  -8  11  12       64.12       71.22      4.58 o 
  -7  11  12      163.58      167.07      6.68 o 
  -6  11  12       31.29       30.47      5.17 o 
  -5  11  12       25.04       20.65      4.99 o 
  -4  11  12        0.51       -2.10      3.16 o 
  -3  11  12       15.48       14.54      3.73 o 
  -2  11  12       33.07       29.44      3.57 o 
  -1  11  12      400.28      359.37     10.17 o 
   0  11  12       26.63       13.31      4.17 o 
   1  11  12      175.26      163.18      7.05 o 
   2  11  12        4.07       -0.19      3.59 o 
   3  11  12        0.25       -3.68      3.68 o 
   4  11  12      182.44      187.85      7.70 o 
   5  11  12       21.74       22.62      4.79 o 
   6  11  12        6.39        3.76      4.92 o 
   7  11  12        4.35       -0.66      4.04 o 
   8  11  12       17.41        8.81      4.22 o 
   9  11  12       51.06       46.36      6.28 o 
  -9  12  12       21.79       31.23      6.23 o 
  -8  12  12      547.84      578.88     11.87 o 
  -7  12  12        3.80        4.35      3.83 o 
  -6  12  12       87.75       91.26     10.62 o 
  -5  12  12      649.14      684.32     15.71 o 
  -4  12  12       36.99       54.61      4.71 o 
  -3  12  12        1.60        4.26      4.08 o 
  -2  12  12      160.75      173.81      6.71 o 
  -1  12  12      404.56      388.67     11.27 o 
   0  12  12        1.43        9.45      5.60 o 
   1  12  12      234.38      247.52      8.42 o 
   2  12  12      304.29      301.07      9.43 o 
   3  12  12      120.27      131.29      7.62 o 
   4  12  12        0.45       -0.12      4.38 o 
   5  12  12        8.33        0.64      4.48 o 
   6  12  12       19.72       17.81      5.48 o 
   7  12  12       76.83       79.13      7.34 o 
   8  12  12       17.09       14.14      4.59 o 
  -8  13  12       61.74       52.98      4.43 o 
  -7  13  12       28.35       26.87      5.17 o 
  -6  13  12      119.44      112.48      8.37 o 
  -5  13  12       46.87       24.89      7.11 o 
  -4  13  12      136.86      160.73      8.60 o 
  -3  13  12       58.16       58.62      6.83 o 
  -2  13  12       36.04       26.74      4.31 o 
  -1  13  12       57.15       61.16      6.30 o 
   0  13  12      218.72      220.92      8.63 o 
   1  13  12      105.18      119.62      8.73 o 
   2  13  12       44.68       42.00      5.56 o 
   3  13  12        0.80        0.67      5.02 o 
   4  13  12       25.49       21.68      5.42 o 
   5  13  12       22.37       19.70      5.36 o 
   6  13  12       55.09       52.32      6.93 o 
   7  13  12        1.94        8.33      5.80 o 
  -7  14  12       28.36       45.49      7.84 o 
  -6  14  12      140.68      163.05     11.19 o 
  -5  14  12       32.16       41.63      8.34 o 
  -4  14  12      225.21      235.92      9.93 o 
  -3  14  12      150.53      155.17      9.29 o 
  -2  14  12       64.01       63.50      8.66 o 
  -1  14  12        1.91        6.39      5.24 o 
   0  14  12      111.65      118.36      8.23 o 
   1  14  12      222.76      232.98     10.53 o 
   2  14  12        5.48       -0.57      5.15 o 
   3  14  12        6.63        9.21      5.69 o 
   4  14  12       11.65        5.73      5.56 o 
   5  14  12        9.52        1.48      5.66 o 
   6  14  12       26.67       32.47      7.04 o 
  -5  15  12      112.29      152.69     13.63 o 
  -4  15  12        2.38        6.41      9.12 o 
  -3  15  12        3.13        1.64      5.84 o 
  -2  15  12      437.72      474.13     15.68 o 
  -1  15  12       17.92       37.51      6.01 o 
   0  15  12       33.18       40.39      6.67 o 
   1  15  12       46.46       57.25      6.47 o 
   2  15  12       75.27       88.98      8.11 o 
   3  15  12        0.09       -5.53      5.53 o 
   4  15  12        8.88        3.12      5.93 o 
  -2  16  12       31.67       15.86     12.34 o 
  -1  16  12       27.96       30.07      6.96 o 
   0  16  12       14.18        4.43      5.89 o 
   1  16  12        3.73        6.60     12.03 o 
 -13   0  13      180.79      174.83     11.87 o 
 -11   0  13      406.13      401.27      9.43 o 
  -9   0  13      144.94      130.90      3.96 o 
  -7   0  13      322.86      310.95      6.28 o 
  -5   0  13     1564.96     1503.91     16.68 o 
  -3   0  13     2765.05     2791.18     20.09 o 
  -1   0  13     2554.49     2679.03     20.99 o 
   1   0  13     7661.61     7939.23     63.88 o 
   3   0  13     3501.77     3558.84     27.34 o 
   5   0  13      501.78      468.09      6.31 o 
   7   0  13      270.40      259.69      5.45 o 
   9   0  13       19.59       20.71      3.14 o 
  11   0  13      240.13      252.12     10.89 o 
  13   0  13       21.29       20.09      9.01 o 
 -14   1  13        5.04        2.68      2.48 o 
 -13   1  13       16.09       16.39      2.63 o 
 -12   1  13      576.85      555.54     15.32 o 
 -11   1  13      282.43      288.22      7.09 o 
 -10   1  13       36.54       34.91      2.10 o 
  -9   1  13      274.72      277.61      4.09 o 
  -8   1  13      104.48       89.53      2.31 o 
  -7   1  13      234.55      245.12      3.53 o 
  -6   1  13     2511.19     2424.16     18.40 o 
  -5   1  13        0.09        9.74      1.96 o 
  -4   1  13       56.68       81.33      1.48 o 
  -3   1  13      432.21      427.77      2.93 o 
  -2   1  13      102.02      129.56      1.57 o 
  -1   1  13     1611.05     1981.37     11.38 o 
   0   1  13     6184.23     6421.42     35.32 o 
   1   1  13       38.62       24.09      1.16 o 
   2   1  13     1743.45     1909.36     15.13 o 
   3   1  13      634.99      663.20      4.81 o 
   4   1  13      106.57      116.73      1.99 o 
   5   1  13      530.27      587.23      5.08 o 
   6   1  13     2622.45     2504.30     17.37 o 
   7   1  13        5.23       10.66      1.57 o 
   8   1  13       38.71       44.75      2.36 o 
   9   1  13       25.70       28.79      2.37 o 
  10   1  13      107.43      119.13      5.33 o 
  11   1  13       97.51      106.39      6.71 o 
  12   1  13       41.18       39.19      6.86 o 
  13   1  13       78.71       76.89      8.54 o 
 -14   2  13      106.47      117.85      6.66 o 
 -13   2  13       76.34       78.78      5.96 o 
 -12   2  13      248.61      253.36      8.15 o 
 -11   2  13       75.08       84.65      7.09 o 
 -10   2  13        5.39       14.79      3.14 o 
  -9   2  13      402.01      410.06      6.23 o 
  -8   2  13       65.41       81.63      3.11 o 
  -7   2  13      136.75      106.61      2.38 o 
  -6   2  13     1562.77     1514.22     12.53 o 
  -5   2  13       88.90      147.71      3.93 o 
  -4   2  13     1066.39     1112.65      7.39 o 
  -3   2  13      485.03      419.24      3.00 o 
  -2   2  13        4.56        8.17      1.02 o 
  -1   2  13     1578.20     1816.22     11.51 o 
   0   2  13     1387.30     1439.18      9.19 o 
   1   2  13       18.72       21.31      1.01 o 
   2   2  13        2.83       -0.02      0.78 o 
   3   2  13     3095.01     3167.04     18.17 o 
   4   2  13      970.57     1041.59      7.57 o 
   5   2  13       15.32       23.44      1.52 o 
   6   2  13       14.02       11.52      1.60 o 
   7   2  13      197.55      228.24      3.60 o 
   8   2  13      666.58      669.24      7.26 o 
   9   2  13       59.06       61.42      3.02 o 
  10   2  13      184.87      201.18      8.00 o 
  11   2  13      268.15      258.99     12.72 o 
  12   2  13       18.11       14.62      6.57 o 
 -13   3  13        0.01        5.69      7.13 o 
 -12   3  13      248.31      248.57      7.45 o 
 -11   3  13       63.15       59.74      6.56 o 
 -10   3  13      533.32      525.05      8.89 o 
  -9   3  13        9.85        9.25      2.49 o 
  -8   3  13       21.40       26.46      1.41 o 
  -7   3  13      488.60      502.80      5.22 o 
  -6   3  13      203.26      238.47      3.03 o 
  -5   3  13      453.85      461.88      6.12 o 
  -4   3  13      903.48      802.18      6.05 o 
  -3   3  13        1.83        1.70      0.62 o 
  -2   3  13     3498.56     3377.01     18.52 o 
  -1   3  13      458.92      420.88      3.86 o 
   0   3  13      763.41      896.49      6.38 o 
   1   3  13       76.09       73.89      1.62 o 
   2   3  13      202.03      251.76      2.95 o 
   3   3  13        0.62        3.20      0.99 o 
   4   3  13     1062.22      996.00      7.20 o 
   5   3  13      310.31      321.81      3.97 o 
   6   3  13      223.43      219.57      3.51 o 
   7   3  13      383.88      379.96      5.83 o 
   8   3  13      460.37      450.67      7.03 o 
   9   3  13       62.15       86.07      3.75 o 
  10   3  13      155.69      147.08      7.24 o 
  11   3  13        0.14        2.92      3.98 o 
  12   3  13       13.11        7.63      4.22 o 
 -13   4  13       11.75       10.36      4.84 o 
 -12   4  13      484.59      476.83     16.93 o 
 -11   4  13       50.42       53.09      6.00 o 
 -10   4  13      140.06      138.81      4.76 o 
  -9   4  13      117.80      121.77      3.86 o 
  -8   4  13       13.96       14.03      2.12 o 
  -7   4  13        2.27        3.93      1.37 o 
  -6   4  13      887.36      882.04      7.74 o 
  -5   4  13      656.06      597.69      4.75 o 
  -4   4  13     2771.21     2658.93     15.65 o 
  -3   4  13      211.80      237.25      2.39 o 
  -2   4  13       11.91       18.64      1.84 o 
  -1   4  13       41.70       74.63      1.58 o 
   0   4  13      586.38      613.79      5.28 o 
   1   4  13      225.98      203.81      2.74 o 
   2   4  13        6.06       25.67      1.30 o 
   3   4  13     4687.42     4753.73     28.37 o 
   4   4  13      404.71      395.32      4.61 o 
   5   4  13      122.47      128.90      3.08 o 
   6   4  13       96.15      105.80      2.93 o 
   7   4  13      310.65      295.04      5.32 o 
   8   4  13        5.58       12.84      2.62 o 
   9   4  13      121.68      122.90      5.43 o 
  10   4  13      323.21      303.65      9.08 o 
  11   4  13        0.03       -0.36      3.95 o 
  12   4  13        3.18        7.39      4.46 o 
 -13   5  13      135.49      148.54     10.39 o 
 -12   5  13       87.69      107.89      8.79 o 
 -11   5  13      158.09      143.87      7.33 o 
 -10   5  13        0.04        0.03      2.05 o 
  -9   5  13     1713.27     1721.16     20.77 o 
  -8   5  13       14.05       17.30      2.27 o 
  -7   5  13      116.70      126.97      5.26 o 
  -6   5  13      487.10      510.80      5.52 o 
  -5   5  13      624.03      597.83      5.50 o 
  -4   5  13      135.75      133.43      2.09 o 
  -3   5  13      492.38      495.35      3.89 o 
  -2   5  13        3.68        1.68      1.49 o 
  -1   5  13     1372.73     1540.78      9.68 o 
   0   5  13      756.56      754.51      6.78 o 
   1   5  13      208.59      172.73      2.46 o 
   2   5  13      247.22      220.83      2.90 o 
   3   5  13       78.52      106.74      2.63 o 
   4   5  13      273.91      286.68      4.44 o 
   5   5  13     1774.62     1776.43     16.08 o 
   6   5  13     1307.52     1330.34     12.77 o 
   7   5  13      104.69      112.83      3.72 o 
   8   5  13       34.60       43.33      3.34 o 
   9   5  13      290.61      292.32      8.83 o 
  10   5  13       59.20       66.79      5.40 o 
  11   5  13      179.95      194.27      8.58 o 
  12   5  13      146.67      142.85     10.21 o 
 -13   6  13       35.72       38.26      4.23 o 
 -12   6  13        1.26       -0.54      2.44 o 
 -11   6  13        9.57        6.46      2.58 o 
 -10   6  13       38.93       31.50      3.25 o 
  -9   6  13      437.26      432.79      7.74 o 
  -8   6  13      550.75      592.32      9.81 o 
  -7   6  13     1346.69     1409.41     20.43 o 
  -6   6  13       23.64       23.68      1.75 o 
  -5   6  13      249.30      233.01      3.36 o 
  -4   6  13      599.32      630.26      5.77 o 
  -3   6  13      105.61       88.26      2.01 o 
  -2   6  13     2346.99     2212.69     15.13 o 
  -1   6  13        6.42        9.34      1.24 o 
   0   6  13      114.64      101.26      2.78 o 
   1   6  13     1631.43     1538.91     12.97 o 
   2   6  13      523.60      533.13      6.94 o 
   3   6  13     1197.01     1166.41     11.85 o 
   4   6  13       51.76       52.41      2.66 o 
   5   6  13      598.90      542.73     10.17 o 
   6   6  13        0.00       -0.20      1.98 o 
   7   6  13       80.85       88.51      3.42 o 
   8   6  13        0.02       -2.59      2.59 o 
   9   6  13        3.06       -3.66      3.66 o 
  10   6  13       31.67       27.63      4.60 o 
  11   6  13        2.05       -2.38      5.25 o 
  12   6  13       14.33       19.70     12.03 o 
 -12   7  13       67.28       65.04      4.59 o 
 -11   7  13       15.03       15.91      3.43 o 
 -10   7  13      149.22      141.36      8.70 o 
  -9   7  13       59.89       70.05      3.74 o 
  -8   7  13       63.83       69.60      3.27 o 
  -7   7  13      660.34      645.70      8.78 o 
  -6   7  13      334.21      316.31      4.30 o 
  -5   7  13       22.09       15.97      2.99 o 
  -4   7  13      676.87      560.76      6.27 o 
  -3   7  13        8.72       12.82      1.71 o 
  -2   7  13      802.99      773.83      8.54 o 
  -1   7  13     1148.40     1156.58     11.38 o 
   0   7  13      577.32      562.60      9.26 o 
   1   7  13      522.16      475.69      7.19 o 
   2   7  13      103.55      121.35      4.18 o 
   3   7  13       91.69       78.92      3.80 o 
   4   7  13      453.80      450.71      8.81 o 
   5   7  13       84.35       95.53      5.77 o 
   6   7  13      359.32      341.92      8.05 o 
   7   7  13       13.52       12.34      3.24 o 
   8   7  13      141.73      151.29      6.98 o 
   9   7  13       54.36       68.59      8.31 o 
  10   7  13       97.32      117.71      8.48 o 
  11   7  13        3.56        1.93      5.29 o 
 -12   8  13       14.09       16.71      5.67 o 
 -11   8  13       30.42       32.97      4.60 o 
 -10   8  13      246.30      214.96      9.20 o 
  -9   8  13      510.77      490.38     16.52 o 
  -8   8  13       39.99       37.13      3.12 o 
  -7   8  13        0.01       -1.54      1.54 o 
  -6   8  13      335.69      335.53      5.81 o 
  -5   8  13       60.39       54.27      2.63 o 
  -4   8  13       91.46      102.62      3.36 o 
  -3   8  13     3220.85     3118.22     28.86 o 
  -2   8  13      143.46      153.00      4.36 o 
  -1   8  13        4.12        0.45      3.14 o 
   0   8  13      903.17      928.83     12.04 o 
   1   8  13        3.88        5.67      2.55 o 
   2   8  13     1608.85     1574.57     20.64 o 
   3   8  13        5.74        0.89      2.60 o 
   4   8  13      632.31      641.27     12.62 o 
   5   8  13        2.04        4.96      6.54 o 
   6   8  13      230.61      235.94      7.37 o 
   7   8  13      180.28      185.27      6.49 o 
   8   8  13      749.17      740.84     15.12 o 
   9   8  13       71.93       61.09      5.48 o 
  10   8  13       93.23      118.40     12.66 o 
  11   8  13        5.07        7.27      5.80 o 
 -11   9  13       21.68       26.22      4.67 o 
 -10   9  13       19.72       16.86      3.68 o 
  -9   9  13       62.79       59.07      4.92 o 
  -8   9  13      123.23      114.48      5.52 o 
  -7   9  13       64.47       67.11      4.42 o 
  -6   9  13       88.10       79.91      3.51 o 
  -5   9  13      823.76      792.09     17.62 o 
  -4   9  13      156.82      160.64      6.07 o 
  -3   9  13      617.47      574.25      9.54 o 
  -2   9  13      791.63      745.00     10.43 o 
  -1   9  13     2159.33     2152.96     28.33 o 
   0   9  13      742.49      709.05     11.35 o 
   1   9  13      178.74      171.86      6.05 o 
   2   9  13       72.46       79.94      4.67 o 
   3   9  13        4.58       -2.91      2.91 o 
   4   9  13      137.00      137.11      6.19 o 
   5   9  13      323.49      308.49      9.75 o 
   6   9  13      924.06      885.69     14.89 o 
   7   9  13       41.02       43.38      4.59 o 
   8   9  13      167.53      182.62      6.27 o 
   9   9  13       89.67      105.55      6.92 o 
  10   9  13       20.58       38.53      7.16 o 
 -11  10  13        8.49        5.40      6.37 o 
 -10  10  13       91.69       94.41      6.81 o 
  -9  10  13      118.83      151.88      9.75 o 
  -8  10  13        8.92        7.19      4.34 o 
  -7  10  13        2.03       -1.90      2.69 o 
  -6  10  13       34.51       29.22      3.79 o 
  -5  10  13        1.42       -0.12      6.52 o 
  -4  10  13      412.44      409.44      8.93 o 
  -3  10  13        9.42       34.13      4.03 o 
  -2  10  13      163.08      156.63      5.56 o 
  -1  10  13       16.88        5.10      3.60 o 
   0  10  13       16.34        5.39      3.57 o 
   1  10  13       99.88       92.89      4.54 o 
   2  10  13      351.16      329.12      8.12 o 
   3  10  13      497.73      473.21      9.85 o 
   4  10  13      324.77      310.91      8.95 o 
   5  10  13        6.27       11.65      4.02 o 
   6  10  13      159.42      152.66      7.86 o 
   7  10  13       49.23       46.19      5.01 o 
   8  10  13        0.04        3.75      4.06 o 
   9  10  13       60.19       77.05      7.14 o 
  10  10  13        4.25       10.42      7.15 o 
 -10  11  13        2.42       -0.65      5.79 o 
  -9  11  13      188.84      215.18     15.81 o 
  -8  11  13      158.44      153.38      5.79 o 
  -7  11  13       18.87       21.26      3.77 o 
  -6  11  13       69.80       75.73      8.74 o 
  -5  11  13       64.76       64.37      6.04 o 
  -4  11  13      133.71      141.79      5.93 o 
  -3  11  13       55.54       65.07      5.39 o 
  -2  11  13      172.50      161.87      5.72 o 
  -1  11  13       11.63        4.60      3.89 o 
   0  11  13      260.07      243.14      8.12 o 
   1  11  13      417.28      405.16     10.15 o 
   2  11  13      453.74      475.64     10.24 o 
   3  11  13       43.52       42.81      7.99 o 
   4  11  13      205.01      228.12      8.31 o 
   5  11  13      205.43      219.94      8.24 o 
   6  11  13       57.76       49.73      6.04 o 
   7  11  13      105.76       91.68      6.16 o 
   8  11  13       70.58       82.92      5.77 o 
   9  11  13       50.28       64.48      6.78 o 
  -9  12  13      102.05      117.37      8.25 o 
  -8  12  13       63.38       73.40      6.45 o 
  -7  12  13      239.29      259.26      7.45 o 
  -6  12  13        0.26       -1.77      4.76 o 
  -5  12  13       87.52      100.91      8.66 o 
  -4  12  13      681.99      677.02     17.49 o 
  -3  12  13      254.14      241.85      8.76 o 
  -2  12  13      564.67      547.31     11.23 o 
  -1  12  13        6.49       11.43      4.50 o 
   0  12  13      362.30      341.52      9.72 o 
   1  12  13       31.49       35.47      5.13 o 
   2  12  13       52.30       54.99      5.53 o 
   3  12  13      138.49      122.64      7.13 o 
   4  12  13        4.61        3.08      4.51 o 
   5  12  13       23.92       31.32      5.50 o 
   6  12  13       16.02       23.54      5.75 o 
   7  12  13        2.35       -3.35      5.11 o 
   8  12  13        4.47        6.11      4.35 o 
  -8  13  13        9.90        7.05      3.53 o 
  -7  13  13      145.70      133.95      7.93 o 
  -6  13  13       31.84       44.03      7.65 o 
  -5  13  13       52.29       64.54      8.14 o 
  -4  13  13       51.02       60.98      5.93 o 
  -3  13  13       44.74       29.58      5.99 o 
  -2  13  13        7.07        4.60      3.80 o 
  -1  13  13       96.52       98.06      7.14 o 
   0  13  13      101.76      103.55      6.75 o 
   1  13  13       40.38       35.43      5.50 o 
   2  13  13       81.59       68.23      6.24 o 
   3  13  13       84.36       85.39      7.43 o 
   4  13  13       39.76       33.08      6.15 o 
   5  13  13        1.11       -4.51      4.51 o 
   6  13  13        7.09       17.11      6.26 o 
   7  13  13       32.51       21.76      6.52 o 
  -7  14  13       60.40       78.85      8.90 o 
  -6  14  13       59.58       76.43      9.11 o 
  -5  14  13      149.03      164.26     11.30 o 
  -4  14  13        0.04        1.15      5.07 o 
  -3  14  13      329.79      327.88     12.37 o 
  -2  14  13       21.09       15.18      4.63 o 
  -1  14  13      357.19      377.19     16.47 o 
   0  14  13        8.86       14.59      6.53 o 
   1  14  13      107.41      114.23      7.52 o 
   2  14  13      111.50      102.49      8.27 o 
   3  14  13       23.91        9.95      5.74 o 
   4  14  13       39.07       27.13      6.39 o 
   5  14  13       22.15       13.80      6.06 o 
   6  14  13        2.89        4.33      6.96 o 
  -5  15  13      131.51      137.63     16.40 o 
  -4  15  13       51.34       81.57     11.97 o 
  -3  15  13        0.46       -5.45      5.45 o 
  -2  15  13        9.33       15.21      6.60 o 
  -1  15  13      108.31      115.16      7.74 o 
   0  15  13      410.05      397.40     13.24 o 
   1  15  13        2.23       -5.57      5.57 o 
   2  15  13       30.50       40.47      6.97 o 
   3  15  13       51.69       43.58      7.21 o 
   4  15  13        6.93       -1.85      5.59 o 
  -1  16  13      104.11      107.81     18.42 o 
   0  16  13       30.86       38.46     10.48 o 
   1  16  13       36.81       32.52     13.71 o 
 -14   0  14       25.57       10.84      6.29 o 
 -12   0  14       75.26       71.84      4.92 o 
 -10   0  14      136.76      122.29      4.30 o 
  -8   0  14      266.97      266.92      5.54 o 
  -6   0  14      734.45      603.04      7.97 o 
  -4   0  14      297.36      234.03      3.25 o 
  -2   0  14     4995.45     5271.08     38.46 o 
   0   0  14      509.30      542.30      6.49 o 
   2   0  14     5963.86     6081.25     47.26 o 
   4   0  14       24.33       14.95      1.43 o 
   6   0  14      109.78      123.37      4.08 o 
   8   0  14       71.37       80.66      4.29 o 
  10   0  14        5.45        7.16      5.88 o 
  12   0  14      490.60      528.78     24.57 o 
 -14   1  14       12.16        7.71      2.64 o 
 -13   1  14       27.69       27.51      2.88 o 
 -12   1  14        9.50       14.90      3.28 o 
 -11   1  14      481.20      470.42      6.82 o 
 -10   1  14      117.88      118.45      3.22 o 
  -9   1  14       79.12       73.32      2.48 o 
  -8   1  14      817.85      817.46      8.29 o 
  -7   1  14      531.58      542.67      5.84 o 
  -6   1  14      692.01      696.84      6.32 o 
  -5   1  14      772.08      861.17      7.22 o 
  -4   1  14        0.58        1.23      1.10 o 
  -3   1  14     1178.40     1348.44      7.32 o 
  -2   1  14      792.36      861.85      5.23 o 
  -1   1  14     1143.28     1211.82      7.89 o 
   0   1  14      336.13      278.97      7.27 o 
   1   1  14     3763.75     4159.91     25.24 o 
   2   1  14      698.25      714.11      5.38 o 
   3   1  14     1077.91     1170.65      7.75 o 
   4   1  14      382.88      407.01      4.01 o 
   5   1  14      722.81      703.53      5.88 o 
   6   1  14      282.97      287.84      3.81 o 
   7   1  14      754.96      734.58      7.29 o 
   8   1  14      279.60      285.42      4.72 o 
   9   1  14        3.66        2.94      2.29 o 
  10   1  14       42.87       60.84      4.87 o 
  11   1  14        5.41        9.12      4.41 o 
  12   1  14       24.46       30.39     14.25 o 
 -14   2  14       40.21       42.08      5.50 o 
 -13   2  14      262.19      243.53      6.47 o 
 -12   2  14       44.71       40.27      7.10 o 
 -11   2  14      761.46      759.51     11.55 o 
 -10   2  14      273.44      253.08      6.18 o 
  -9   2  14      390.31      363.16      4.76 o 
  -8   2  14       21.56       17.87      1.67 o 
  -7   2  14      275.60      310.76      4.12 o 
  -6   2  14        4.59        5.45      1.57 o 
  -5   2  14     2761.51     2694.93     17.75 o 
  -4   2  14      253.20      263.97      2.54 o 
  -3   2  14       91.22       61.58      1.16 o 
  -2   2  14     1025.67     1264.61      7.24 o 
  -1   2  14      347.71      259.56      2.66 o 
   0   2  14      716.03      814.88      5.86 o 
   1   2  14      202.75      227.59      2.37 o 
   2   2  14       15.89        9.02      0.98 o 
   3   2  14      430.43      479.38      4.10 o 
   4   2  14     2143.53     2028.24     13.23 o 
   5   2  14     2760.31     2581.68     18.65 o 
   6   2  14      116.14      111.53      2.81 o 
   7   2  14      615.14      610.28      6.97 o 
   8   2  14       33.22       35.92      2.43 o 
   9   2  14      100.91      107.20      4.62 o 
  10   2  14      433.28      438.88     13.10 o 
  11   2  14       90.62      102.49      6.67 o 
  12   2  14        0.82       -5.23      5.23 o 
 -13   3  14        8.18        9.08      5.43 o 
 -12   3  14        0.68        4.92      3.57 o 
 -11   3  14       59.28       73.61      5.20 o 
 -10   3  14        3.46        6.21      2.45 o 
  -9   3  14      156.49      155.53      2.80 o 
  -8   3  14       21.52       28.51      1.57 o 
  -7   3  14      354.42      295.03      3.87 o 
  -6   3  14      447.57      500.15      4.97 o 
  -5   3  14     5688.78     5568.55     36.66 o 
  -4   3  14      915.01      903.45      6.23 o 
  -3   3  14      355.98      295.63      2.44 o 
  -2   3  14        0.56        0.83      0.76 o 
  -1   3  14     6094.22     6423.96     37.25 o 
   0   3  14     1784.24     1896.84     11.82 o 
   1   3  14      531.17      576.64      4.67 o 
   2   3  14      199.48      274.11      3.16 o 
   3   3  14      139.46      133.72      2.27 o 
   4   3  14     1096.78     1072.97      8.06 o 
   5   3  14      567.61      522.26      5.42 o 
   6   3  14      106.12      106.98      3.22 o 
   7   3  14       18.64       17.14      2.21 o 
   8   3  14       20.30       25.19      2.55 o 
   9   3  14      929.40      950.76     13.32 o 
  10   3  14        1.03        5.97      5.73 o 
  11   3  14       48.73       29.95      4.97 o 
  12   3  14       12.80       -0.39      5.79 o 
 -13   4  14        1.09        3.19      4.60 o 
 -12   4  14       45.54       62.66     10.97 o 
 -11   4  14      641.82      651.85     14.38 o 
 -10   4  14       62.77       74.28      4.81 o 
  -9   4  14     1336.93     1325.03     15.58 o 
  -8   4  14       76.70       73.44      2.57 o 
  -7   4  14      107.72      123.42      2.81 o 
  -6   4  14        0.06        6.09      1.95 o 
  -5   4  14       70.84       53.97      1.56 o 
  -4   4  14        9.86       20.20      1.65 o 
  -3   4  14     3926.39     3802.15     20.23 o 
  -2   4  14     1203.43     1330.39      8.79 o 
  -1   4  14      282.56      320.64      2.96 o 
   0   4  14     1180.54     1054.50      8.25 o 
   1   4  14     1626.54     1680.85     12.08 o 
   2   4  14      329.88      280.76      3.36 o 
   3   4  14      179.77      156.16      2.96 o 
   4   4  14     1687.07     1586.55     13.51 o 
   5   4  14        0.54        2.15      1.62 o 
   6   4  14        0.91        0.81      1.65 o 
   7   4  14        8.74       11.85      2.33 o 
   8   4  14       91.63       92.47      4.09 o 
   9   4  14       25.17       25.27      4.16 o 
  10   4  14        5.05        3.73      3.79 o 
  11   4  14        0.05        2.11      4.11 o 
  12   4  14       70.52       72.40      9.43 o 
 -13   5  14        4.83       17.91      6.52 o 
 -12   5  14       41.35       40.58      3.11 o 
 -11   5  14        4.09        5.20      2.47 o 
 -10   5  14       67.27       62.64      3.42 o 
  -9   5  14       11.32       22.50      3.44 o 
  -8   5  14      458.90      469.00      6.09 o 
  -7   5  14       47.93       48.30      2.21 o 
  -6   5  14      975.56      948.18      8.51 o 
  -5   5  14     1706.12     1595.69     11.20 o 
  -4   5  14       64.70       92.09      1.92 o 
  -3   5  14      892.75      876.82      6.04 o 
  -2   5  14      585.26      649.78      5.20 o 
  -1   5  14      142.40      189.28      2.41 o 
   0   5  14      899.84     1006.68      8.18 o 
   1   5  14     1810.84     1830.95     12.42 o 
   2   5  14     2342.85     2184.28     15.50 o 
   3   5  14        6.75       14.07      1.76 o 
   4   5  14      447.24      460.07      6.39 o 
   5   5  14      135.85      144.70      3.86 o 
   6   5  14      606.32      599.84      7.80 o 
   7   5  14      155.05      163.62      5.00 o 
   8   5  14      193.13      188.84      5.38 o 
   9   5  14      190.37      191.84      7.61 o 
  10   5  14       61.41       67.12      6.99 o 
  11   5  14        0.36       10.04      5.89 o 
  12   5  14        0.05       -7.58      8.31 o 
 -13   6  14       28.61       22.87      4.12 o 
 -12   6  14        1.49        3.81      2.68 o 
 -11   6  14       12.34       10.12      2.80 o 
 -10   6  14       48.69       36.53      3.38 o 
  -9   6  14      205.04      220.79      9.34 o 
  -8   6  14      386.75      382.79      9.23 o 
  -7   6  14     1672.49     1664.23     16.57 o 
  -6   6  14      223.33      203.54      3.48 o 
  -5   6  14      573.01      546.28      5.51 o 
  -4   6  14     1469.89     1493.48     11.06 o 
  -3   6  14       33.41       18.61      1.36 o 
  -2   6  14     2421.31     2301.30     15.88 o 
  -1   6  14     3222.87     3206.04     21.09 o 
   0   6  14       61.61       54.40      2.50 o 
   1   6  14      708.97      723.20      8.97 o 
   2   6  14     1575.07     1551.75     17.61 o 
   3   6  14       15.54        6.84      2.25 o 
   4   6  14       62.47       63.72      3.05 o 
   5   6  14      110.33      109.22      4.01 o 
   6   6  14      251.28      246.22      5.35 o 
   7   6  14       22.50       25.03      2.89 o 
   8   6  14        1.74        1.24      2.97 o 
   9   6  14       23.63       18.39      4.24 o 
  10   6  14        3.24        7.29      5.18 o 
  11   6  14       53.43       52.71      7.08 o 
 -12   7  14       29.35       26.67      4.73 o 
 -11   7  14      145.99      123.03      8.64 o 
 -10   7  14       19.12       23.64      4.06 o 
  -9   7  14        1.29        4.25      2.88 o 
  -8   7  14      482.49      469.12      9.00 o 
  -7   7  14       52.47       57.75      4.74 o 
  -6   7  14     1260.28     1256.67     10.68 o 
  -5   7  14      438.45      424.78      5.34 o 
  -4   7  14      121.48      124.87      2.92 o 
  -3   7  14      119.43      138.63      3.09 o 
  -2   7  14      544.20      488.07      6.75 o 
  -1   7  14      544.39      477.30      6.83 o 
   0   7  14      712.18      619.00      8.94 o 
   1   7  14      251.43      230.71      5.39 o 
   2   7  14       35.73       37.05      3.85 o 
   3   7  14      156.78      163.59      5.04 o 
   4   7  14      164.32      150.78      5.60 o 
   5   7  14      137.18      123.93      5.13 o 
   6   7  14      136.90      121.45      5.42 o 
   7   7  14      332.63      306.53      7.51 o 
   8   7  14       54.36       66.24      5.50 o 
   9   7  14      143.81      139.20      8.99 o 
  10   7  14      114.14      125.20      8.91 o 
  11   7  14        2.21       -5.42      5.42 o 
 -12   8  14       25.23       27.05      4.50 o 
 -11   8  14      139.98      134.46     11.22 o 
 -10   8  14       28.09       26.62      8.10 o 
  -9   8  14        6.29        7.93      3.12 o 
  -8   8  14       74.06       85.66      4.01 o 
  -7   8  14       88.72       94.10      2.85 o 
  -6   8  14        0.87       -1.69      1.69 o 
  -5   8  14       31.22       40.22      2.49 o 
  -4   8  14      242.89      237.28      4.92 o 
  -3   8  14       82.40      104.04      4.62 o 
  -2   8  14      136.94      145.19      4.48 o 
  -1   8  14      491.70      481.86      8.58 o 
   0   8  14        5.10        3.40      2.53 o 
   1   8  14       46.19       55.94      3.71 o 
   2   8  14      167.15      151.54      5.43 o 
   3   8  14       70.11       82.24      4.96 o 
   4   8  14       41.55       56.99      4.58 o 
   5   8  14      551.16      522.89     12.16 o 
   6   8  14       60.17       62.24      4.84 o 
   7   8  14      477.96      483.94     10.66 o 
   8   8  14      176.87      212.61      8.42 o 
   9   8  14       71.52       76.47      5.89 o 
  10   8  14       76.80       92.04      8.28 o 
  11   8  14        3.17       -2.39      6.18 o 
 -11   9  14       86.25       77.63      8.11 o 
 -10   9  14       37.90       35.11      4.23 o 
  -9   9  14       67.77       78.24      6.10 o 
  -8   9  14       39.01       39.49      4.19 o 
  -7   9  14       69.85       85.21      3.42 o 
  -6   9  14      249.38      250.31      5.52 o 
  -5   9  14        0.34        8.69      3.23 o 
  -4   9  14     1041.60      999.99     14.98 o 
  -3   9  14      230.53      223.96      5.77 o 
  -2   9  14      382.32      361.42      7.62 o 
  -1   9  14      872.45      845.24     12.53 o 
   0   9  14      926.32      901.63     13.26 o 
   1   9  14       57.04       61.99      4.21 o 
   2   9  14       68.29       69.28      5.11 o 
   3   9  14       18.42       10.55      3.86 o 
   4   9  14      235.68      212.83      7.25 o 
   5   9  14       39.52       40.64      5.34 o 
   6   9  14       85.48       94.49      5.60 o 
   7   9  14      509.56      524.56     11.03 o 
   8   9  14       27.11       42.72      4.14 o 
   9   9  14      130.00      161.83      8.05 o 
  10   9  14       19.03       31.10      9.84 o 
 -11  10  14       24.01       39.00      6.71 o 
 -10  10  14       68.42       65.08     10.56 o 
  -9  10  14      207.83      208.93     11.68 o 
  -8  10  14       13.31       20.71      4.78 o 
  -7  10  14        3.99       -1.39      3.35 o 
  -6  10  14        9.65        2.87      3.08 o 
  -5  10  14      644.90      641.31     13.95 o 
  -4  10  14      252.42      253.00      7.06 o 
  -3  10  14     2075.58     1946.61     28.65 o 
  -2  10  14       86.07       99.97      4.75 o 
  -1  10  14       22.58       19.91      3.80 o 
   0  10  14       25.00       12.64      3.73 o 
   1  10  14       19.46       15.72      3.50 o 
   2  10  14      121.71      118.40      5.62 o 
   3  10  14      508.23      517.36     11.06 o 
   4  10  14       60.34       59.41      5.16 o 
   5  10  14      234.10      227.51      8.05 o 
   6  10  14        0.09        1.12      4.61 o 
   7  10  14       63.81       66.91      5.64 o 
   8  10  14       89.78      104.55      5.86 o 
   9  10  14       69.39       72.35      6.73 o 
 -10  11  14        1.75        0.37      5.74 o 
  -9  11  14        5.75        0.42      4.65 o 
  -8  11  14        7.31        7.19      3.31 o 
  -7  11  14        3.45       -3.22      3.22 o 
  -6  11  14        1.77        5.73      4.63 o 
  -5  11  14      272.07      266.37     11.56 o 
  -4  11  14      161.12      162.32      7.04 o 
  -3  11  14       24.05       23.91      3.44 o 
  -2  11  14        9.50       -0.06      2.89 o 
  -1  11  14        1.22       -3.72      3.72 o 
   0  11  14      107.10      110.06      6.15 o 
   1  11  14        1.74        1.83      3.99 o 
   2  11  14      364.60      359.08      9.75 o 
   3  11  14       32.65       39.21      5.66 o 
   4  11  14        5.09        9.76      4.25 o 
   5  11  14      753.93      704.18     14.41 o 
   6  11  14      289.28      268.53     10.23 o 
   7  11  14       26.20       35.55      5.05 o 
   8  11  14      187.51      201.91      7.53 o 
   9  11  14        4.99        9.04      6.55 o 
  -9  12  14       88.80       97.55      8.59 o 
  -8  12  14        4.20        4.51      3.21 o 
  -7  12  14      339.99      344.92      8.49 o 
  -6  12  14       15.04       15.94      8.64 o 
  -5  12  14        1.88       -5.41      5.41 o 
  -4  12  14       19.18       35.05      5.39 o 
  -3  12  14      151.61      163.44     10.57 o 
  -2  12  14        6.05       11.94      3.82 o 
  -1  12  14      529.61      566.00     13.66 o 
   0  12  14       10.83       10.37      4.59 o 
   1  12  14      464.12      423.81     11.04 o 
   2  12  14       55.38       54.87      5.77 o 
   3  12  14        1.08       -4.67      4.67 o 
   4  12  14      195.70      190.03      8.24 o 
   5  12  14        3.16       -4.39      4.39 o 
   6  12  14      258.37      250.58     10.40 o 
   7  12  14       84.96       93.17      7.77 o 
   8  12  14       53.21       49.77      5.50 o 
  -8  13  14       49.75       50.61      6.65 o 
  -7  13  14       19.46       15.16      6.01 o 
  -6  13  14      158.15      165.95     10.68 o 
  -5  13  14      305.68      310.19     16.98 o 
  -4  13  14        2.29       -3.16      4.25 o 
  -3  13  14        4.83        4.01      5.18 o 
  -2  13  14       39.04       32.06      4.97 o 
  -1  13  14      316.31      315.46     10.82 o 
   0  13  14      194.32      205.39      8.42 o 
   1  13  14       40.47       43.30      5.70 o 
   2  13  14        3.86        1.86      4.94 o 
   3  13  14       89.67       79.16      7.35 o 
   4  13  14       11.93       10.59      5.54 o 
   5  13  14        3.86       -2.70      4.85 o 
   6  13  14      183.64      193.08     10.16 o 
   7  13  14       13.75       34.38      6.64 o 
  -7  14  14       14.41       12.33      6.92 o 
  -6  14  14       10.17        5.33      7.06 o 
  -5  14  14       39.25       34.17      7.78 o 
  -4  14  14        0.01       -4.83      4.83 o 
  -3  14  14       16.33       27.32      6.25 o 
  -2  14  14       77.62       82.39      6.33 o 
  -1  14  14      240.45      265.23     10.57 o 
   0  14  14      148.87      155.26      9.00 o 
   1  14  14        5.24       -2.98      4.75 o 
   2  14  14        0.68       -2.90      5.01 o 
   3  14  14       28.07       12.63      5.79 o 
   4  14  14        4.09        5.70      5.62 o 
   5  14  14       84.64      104.74     11.69 o 
  -5  15  14      106.37      124.60     12.84 o 
  -4  15  14      252.96      265.00     16.62 o 
  -3  15  14        6.26        1.06      6.04 o 
  -2  15  14       25.16       14.67      7.18 o 
  -1  15  14        2.90       10.00      5.91 o 
   0  15  14        1.08        8.03      6.80 o 
   1  15  14       36.73       25.92      6.06 o 
   2  15  14        2.83        0.42      5.72 o 
   3  15  14        0.63       -0.36      5.91 o 
   4  15  14        9.62       12.43     11.14 o 
   0  16  14       39.58       38.68     13.94 o 
 -13   0  15       44.02       41.53      4.76 o 
 -11   0  15       18.95       13.50      3.33 o 
  -9   0  15      953.26      947.56     13.28 o 
  -7   0  15     6792.02     6713.34     67.75 o 
  -5   0  15        4.73        7.23      1.58 o 
  -3   0  15     1252.65     1358.70     11.16 o 
  -1   0  15     2802.46     2662.90     21.17 o 
   1   0  15     2299.83     2624.99     22.69 o 
   3   0  15      977.12     1021.80      8.54 o 
   5   0  15      576.32      555.43      7.41 o 
   7   0  15      293.88      311.42      6.81 o 
   9   0  15       19.85       10.53      6.03 o 
  11   0  15      252.83      293.58     18.14 o 
 -14   1  15       88.06       84.15      6.34 o 
 -13   1  15       34.90       39.24      3.68 o 
 -12   1  15       43.15       47.71      3.62 o 
 -11   1  15       13.75       18.92      2.28 o 
 -10   1  15       50.71       46.48      2.51 o 
  -9   1  15       25.50       24.49      1.82 o 
  -8   1  15       15.63       26.31      1.82 o 
  -7   1  15     1316.68     1195.89     10.65 o 
  -6   1  15       20.04       21.16      1.45 o 
  -5   1  15     1083.13      932.99      7.61 o 
  -4   1  15      691.83      763.71      5.12 o 
  -3   1  15       48.29       39.11      0.99 o 
  -2   1  15      556.20      466.51      3.48 o 
  -1   1  15      499.52      576.29      4.80 o 
   0   1  15      751.84      803.57      5.66 o 
   1   1  15      230.87      380.08      6.69 o 
   2   1  15     1238.99     1233.03      8.33 o 
   3   1  15     4370.55     4245.81     22.86 o 
   4   1  15     1950.74     1826.85     12.29 o 
   5   1  15       13.73       16.99      1.60 o 
   6   1  15      926.85      925.45      8.16 o 
   7   1  15       34.92       41.45      2.12 o 
   8   1  15      127.11      146.87      4.30 o 
   9   1  15      127.03      130.16      5.76 o 
  10   1  15       14.21       13.66      4.23 o 
  11   1  15      178.54      210.46     11.34 o 
  12   1  15       13.88       17.79      6.72 o 
 -14   2  15       51.99       51.88      3.55 o 
 -13   2  15        6.77       10.01      2.53 o 
 -12   2  15      306.69      307.40      5.66 o 
 -11   2  15      171.86      176.34      4.42 o 
 -10   2  15      295.48      295.94      5.06 o 
  -9   2  15        4.43        5.56      1.53 o 
  -8   2  15       65.13       50.07      2.02 o 
  -7   2  15       15.71       15.57      1.61 o 
  -6   2  15      179.61      189.16      2.96 o 
  -5   2  15     1665.69     1690.40     11.64 o 
  -4   2  15       26.42       39.41      1.09 o 
  -3   2  15       60.91       54.96      1.24 o 
  -2   2  15     4826.62     4857.30     25.04 o 
  -1   2  15      104.44      137.42      2.00 o 
   0   2  15     4443.26     4673.27     27.09 o 
   1   2  15     3970.82     4204.63     23.37 o 
   2   2  15      250.92      236.30      2.71 o 
   3   2  15       37.23       43.02      1.48 o 
   4   2  15      546.77      530.25      4.90 o 
   5   2  15     1019.97      990.15      9.45 o 
   6   2  15      955.83      888.70      8.63 o 
   7   2  15      105.40      107.58      3.40 o 
   8   2  15       42.28       56.46      3.28 o 
   9   2  15        0.01        8.87      3.23 o 
  10   2  15       28.98       31.90      4.77 o 
  11   2  15        7.81       14.12      5.68 o 
  12   2  15       12.33        1.06      5.55 o 
 -13   3  15        1.37       -2.00      5.03 o 
 -12   3  15      216.03      205.25      7.19 o 
 -11   3  15       31.38       32.87      4.56 o 
 -10   3  15       89.12       91.95      3.14 o 
  -9   3  15       16.34       20.26      1.65 o 
  -8   3  15      275.08      258.09      4.15 o 
  -7   3  15      692.42      738.68      7.24 o 
  -6   3  15        5.18        3.93      1.15 o 
  -5   3  15        0.03       10.06      2.78 o 
  -4   3  15      981.80      910.67      6.28 o 
  -3   3  15      438.86      518.30      3.75 o 
  -2   3  15       40.18       38.45      1.20 o 
  -1   3  15       46.92       50.33      1.54 o 
   0   3  15       12.23       15.84      1.07 o 
   1   3  15        0.28        2.63      0.85 o 
   2   3  15      558.36      591.17      5.15 o 
   3   3  15      579.89      599.40      5.25 o 
   4   3  15       13.14        8.53      1.50 o 
   5   3  15      177.11      174.23      3.44 o 
   6   3  15      519.02      532.32      6.87 o 
   7   3  15        7.64        8.25      2.34 o 
   8   3  15        7.49        9.76      2.65 o 
   9   3  15      152.28      171.78      6.67 o 
  10   3  15      275.47      276.76      9.75 o 
  11   3  15        4.03       -0.11      5.26 o 
  12   3  15        2.53       -2.80      5.67 o 
 -13   4  15       73.31       71.60      6.56 o 
 -12   4  15       13.01       17.76      3.97 o 
 -11   4  15       96.40      102.13      6.20 o 
 -10   4  15      166.64      158.76      4.05 o 
  -9   4  15      179.73      194.30      5.42 o 
  -8   4  15        1.32       -1.38      1.45 o 
  -7   4  15      481.65      505.86      5.78 o 
  -6   4  15     1053.40     1068.22      9.05 o 
  -5   4  15      154.49      132.45      2.28 o 
  -4   4  15     1208.78     1116.39      7.39 o 
  -3   4  15       16.19       36.08      1.31 o 
  -2   4  15      328.78      273.83      2.74 o 
  -1   4  15        2.01        1.80      0.92 o 
   0   4  15      272.00      242.46      3.24 o 
   1   4  15      624.67      557.47      4.95 o 
   2   4  15     1045.50      986.24      7.67 o 
   3   4  15       28.19       37.81      1.86 o 
   4   4  15     1272.85     1247.78     10.94 o 
   5   4  15     1271.90     1228.97     11.97 o 
   6   4  15      223.60      244.89      4.67 o 
   7   4  15       93.83       92.30      4.02 o 
   8   4  15       98.64      112.92      4.58 o 
   9   4  15       28.21       43.43      5.01 o 
  10   4  15      116.18      129.96      6.82 o 
  11   4  15       52.01       56.28      8.87 o 
  12   4  15       12.13        3.75      8.40 o 
 -13   5  15       54.14       63.99      8.11 o 
 -12   5  15       29.08       22.79      2.90 o 
 -11   5  15        7.49        8.10      3.60 o 
 -10   5  15        6.06        3.10      2.37 o 
  -9   5  15      285.74      279.70      4.96 o 
  -8   5  15      521.23      523.29      7.52 o 
  -7   5  15      162.64      171.41      3.56 o 
  -6   5  15       91.73       98.27      2.41 o 
  -5   5  15      741.19      657.62      5.66 o 
  -4   5  15        0.42        1.71      1.84 o 
  -3   5  15      176.66      192.44      2.47 o 
  -2   5  15      136.07      142.72      2.27 o 
  -1   5  15      397.16      355.67      3.46 o 
   0   5  15      377.96      372.79      4.46 o 
   1   5  15      359.68      311.56      4.05 o 
   2   5  15        6.12        4.85      1.59 o 
   3   5  15     4882.10     4583.37     39.22 o 
   4   5  15      450.56      455.19      6.30 o 
   5   5  15        0.07        4.05      1.99 o 
   6   5  15        0.38        0.79      1.97 o 
   7   5  15       24.23       28.30      3.05 o 
   8   5  15      123.18      113.37      5.77 o 
   9   5  15      459.40      448.80     11.26 o 
  10   5  15       19.48       26.67      5.96 o 
  11   5  15        4.26        8.44      7.58 o 
  12   5  15        3.28        8.63      6.52 o 
 -13   6  15        8.44        6.97      2.87 o 
 -12   6  15       35.28       31.97      3.44 o 
 -11   6  15        0.30       -2.53      2.53 o 
 -10   6  15        8.05        0.24      2.71 o 
  -9   6  15      764.49      752.59     15.97 o 
  -8   6  15       17.15       23.74      7.15 o 
  -7   6  15      487.43      517.47      9.44 o 
  -6   6  15      473.19      497.90      5.38 o 
  -5   6  15      125.54      128.34      2.78 o 
  -4   6  15     2122.71     1978.06     14.61 o 
  -3   6  15       40.18       42.66      1.77 o 
  -2   6  15       44.32       71.30      2.26 o 
  -1   6  15     1126.05     1048.50      9.71 o 
   0   6  15      264.05      227.20      4.57 o 
   1   6  15      783.74      729.80      9.45 o 
   2   6  15        0.12       -0.40      2.04 o 
   3   6  15      263.42      254.36      6.67 o 
   4   6  15       52.97       58.98      3.89 o 
   5   6  15      199.89      201.06      5.81 o 
   6   6  15        8.93       17.46      3.11 o 
   7   6  15      240.87      218.21      6.13 o 
   8   6  15      256.95      235.70      7.93 o 
   9   6  15       84.41       80.19      7.25 o 
  10   6  15      201.91      201.59     10.23 o 
  11   6  15        6.97       16.41      5.93 o 
 -12   7  15        2.75        0.17      3.37 o 
 -11   7  15       17.82       24.88      3.75 o 
 -10   7  15       37.81       33.54      3.73 o 
  -9   7  15        3.93       -1.49      2.67 o 
  -8   7  15       11.80       24.07      7.05 o 
  -7   7  15       79.72       82.70      3.86 o 
  -6   7  15       19.35       23.36      1.92 o 
  -5   7  15      618.92      533.32      6.02 o 
  -4   7  15        1.91        6.56      1.65 o 
  -3   7  15      302.21      306.07      4.43 o 
  -2   7  15        2.40        3.85      2.12 o 
  -1   7  15      845.77      820.42     10.32 o 
   0   7  15      122.33      120.94      4.32 o 
   1   7  15     2007.95     1866.68     19.89 o 
   2   7  15       32.29       24.16      2.76 o 
   3   7  15       56.87       54.05      3.75 o 
   4   7  15      441.46      429.34     10.62 o 
   5   7  15      544.93      528.12     10.27 o 
   6   7  15      133.24      131.56      5.90 o 
   7   7  15      113.12      110.39      5.18 o 
   8   7  15       81.21       96.20      6.41 o 
   9   7  15        8.59        9.11      5.38 o 
  10   7  15        7.58        3.01      5.41 o 
  11   7  15      176.20      190.31     10.69 o 
 -12   8  15      129.17      124.19      8.39 o 
 -11   8  15       15.12       18.66      4.21 o 
 -10   8  15       14.78        9.52      3.40 o 
  -9   8  15        4.51        4.78      4.18 o 
  -8   8  15        1.62       -2.54      2.54 o 
  -7   8  15        0.24       -1.64      1.64 o 
  -6   8  15      112.50      105.60      3.50 o 
  -5   8  15      107.44       90.52      3.32 o 
  -4   8  15      445.16      417.27      8.78 o 
  -3   8  15      866.88      782.45      9.89 o 
  -2   8  15     1033.70      933.05     12.76 o 
  -1   8  15        0.00       -2.33      2.33 o 
   0   8  15      922.16      887.41     11.86 o 
   1   8  15      650.23      682.89     10.88 o 
   2   8  15      366.70      343.04      7.67 o 
   3   8  15      109.02      122.62      5.17 o 
   4   8  15      437.75      432.96      9.79 o 
   5   8  15       17.77        4.39      4.01 o 
   6   8  15      808.28      791.10     13.62 o 
   7   8  15       21.45       30.16      4.22 o 
   8   8  15      103.37       93.31      8.59 o 
   9   8  15       63.03       78.17      6.23 o 
  10   8  15       60.61       77.32     12.33 o 
 -11   9  15        0.30        6.27      8.23 o 
 -10   9  15       33.33       31.27      4.17 o 
  -9   9  15      119.21      121.04      6.79 o 
  -8   9  15       29.82       34.47      5.20 o 
  -7   9  15      209.28      214.08      4.96 o 
  -6   9  15      166.83      163.23      5.39 o 
  -5   9  15       11.98       24.75      3.81 o 
  -4   9  15      765.45      753.69     12.46 o 
  -3   9  15     1211.83     1197.81     15.27 o 
  -2   9  15      237.07      208.42      5.96 o 
  -1   9  15       11.20        5.22      3.03 o 
   0   9  15      111.07      114.14      5.05 o 
   1   9  15        0.85       -2.63      2.63 o 
   2   9  15      171.02      164.88      6.10 o 
   3   9  15        0.99       -2.91      2.91 o 
   4   9  15        1.79        1.34      3.51 o 
   5   9  15        2.23       -3.97      3.97 o 
   6   9  15       23.11       21.06      4.93 o 
   7   9  15      258.73      263.88      8.06 o 
   8   9  15        0.06        6.74      3.51 o 
   9   9  15      213.94      234.74      9.17 o 
  10   9  15       67.15       81.02      8.34 o 
 -11  10  15       10.62       13.19      6.18 o 
 -10  10  15       75.77       81.18      6.51 o 
  -9  10  15       68.49       73.38      5.29 o 
  -8  10  15      212.62      203.91      8.30 o 
  -7  10  15      152.70      145.76      5.25 o 
  -6  10  15       19.28       21.20      3.55 o 
  -5  10  15        0.29        9.62      5.01 o 
  -4  10  15      388.40      416.64     10.25 o 
  -3  10  15      128.96      145.95      7.64 o 
  -2  10  15      125.30      128.09      5.15 o 
  -1  10  15      201.65      174.32      7.16 o 
   0  10  15      286.63      271.64      7.93 o 
   1  10  15        5.55       -3.07      3.07 o 
   2  10  15       44.36       50.97      4.39 o 
   3  10  15       26.55       20.13      4.09 o 
   4  10  15        2.69       -3.51      3.51 o 
   5  10  15      382.21      390.88     11.63 o 
   6  10  15      101.44       94.41      7.71 o 
   7  10  15       99.52      102.85      6.16 o 
   8  10  15      304.57      332.42      8.86 o 
   9  10  15       76.62      102.31      7.45 o 
 -10  11  15       76.16       98.13      8.82 o 
  -9  11  15       31.27       51.54      6.00 o 
  -8  11  15       84.43       77.78      4.66 o 
  -7  11  15        6.00        1.94      3.36 o 
  -6  11  15      103.24       99.50      8.26 o 
  -5  11  15       16.61       13.70      5.60 o 
  -4  11  15       66.84       79.19      5.71 o 
  -3  11  15      381.22      341.42      8.25 o 
  -2  11  15      143.81      156.28      5.80 o 
  -1  11  15      413.82      387.68     10.83 o 
   0  11  15       77.15       68.41      7.05 o 
   1  11  15      123.60      115.75      6.46 o 
   2  11  15        0.02       -2.51      5.36 o 
   3  11  15      299.01      300.85      9.24 o 
   4  11  15      175.38      170.01      7.62 o 
   5  11  15       13.13       25.12      5.03 o 
   6  11  15      203.83      212.57      9.49 o 
   7  11  15        5.16        3.67      4.44 o 
   8  11  15        2.58        6.19      4.26 o 
   9  11  15      187.89      224.90     18.08 o 
  -9  12  15       53.92       68.36      7.58 o 
  -8  12  15      165.80      174.04      5.85 o 
  -7  12  15        4.98       11.43      4.30 o 
  -6  12  15      525.99      520.39     16.09 o 
  -5  12  15       19.04       23.66      6.70 o 
  -4  12  15        7.65        2.06      4.94 o 
  -3  12  15        0.45       -3.83      4.08 o 
  -2  12  15      171.31      173.08      6.73 o 
  -1  12  15        0.73        4.56      4.57 o 
   0  12  15      246.34      242.52      9.44 o 
   1  12  15      234.31      221.45      8.35 o 
   2  12  15       78.45       92.08      6.56 o 
   3  12  15        0.05       -4.66      4.66 o 
   4  12  15      120.49      125.12      7.51 o 
   5  12  15       16.90       16.08      5.01 o 
   6  12  15       62.81       73.33      7.27 o 
   7  12  15        1.52        1.37      5.46 o 
   8  12  15       29.65       18.64      7.29 o 
  -8  13  15       88.94      100.99      8.43 o 
  -7  13  15       62.86       64.62      6.67 o 
  -6  13  15       82.37       91.69      9.01 o 
  -5  13  15        0.73        5.10      6.39 o 
  -4  13  15       85.73       88.64      9.47 o 
  -3  13  15      130.74      120.93      8.40 o 
  -2  13  15       14.95       11.73      4.58 o 
  -1  13  15      136.77      156.95      8.66 o 
   0  13  15       14.27       11.01      4.41 o 
   1  13  15      178.14      188.01      8.20 o 
   2  13  15       68.64       68.76      8.55 o 
   3  13  15       35.35       40.20      6.41 o 
   4  13  15       19.53       18.23      5.87 o 
   5  13  15       83.42       90.89      7.83 o 
   6  13  15       89.24      107.41      8.60 o 
   7  13  15      258.70      264.42     20.88 o 
  -6  14  15       34.38       39.90      8.06 o 
  -5  14  15       27.01       15.26      7.18 o 
  -4  14  15        0.52       -0.58      5.24 o 
  -3  14  15      235.05      235.28     10.94 o 
  -2  14  15        0.57        5.21      4.44 o 
  -1  14  15       83.83      103.56      7.74 o 
   0  14  15      361.10      361.08     12.26 o 
   1  14  15        3.44        1.54      4.88 o 
   2  14  15       54.01       44.06     10.62 o 
   3  14  15       34.25       21.83      6.24 o 
   4  14  15        1.97       -5.24      5.24 o 
   5  14  15       80.49       83.64      8.08 o 
  -4  15  15        4.90       20.32     14.72 o 
  -3  15  15       52.42       56.08      7.62 o 
  -2  15  15      185.42      191.25     11.28 o 
  -1  15  15       87.79       89.57      8.28 o 
   0  15  15       32.80       23.17      6.41 o 
   1  15  15        2.07        2.38      5.36 o 
   2  15  15        9.79        2.03      5.87 o 
   3  15  15        1.92       -1.65      5.80 o 
 -14   0  16      225.07      222.13     10.92 o 
 -12   0  16       31.75       34.17      4.26 o 
 -10   0  16       12.01        8.48      2.63 o 
  -8   0  16      917.26      936.12     13.13 o 
  -6   0  16     2273.60     2194.14     23.03 o 
  -4   0  16       66.68       82.30      2.27 o 
  -2   0  16     6600.86     7009.54     46.86 o 
   0   0  16     2185.28     2010.90     16.95 o 
   2   0  16      111.14      133.56      3.02 o 
   4   0  16     5774.14     5844.41     46.06 o 
   6   0  16        0.34       -0.43      2.31 o 
   8   0  16      267.12      274.78      9.31 o 
  10   0  16      222.96      240.97     16.01 o 
  12   0  16       92.97      121.63     13.71 o 
 -14   1  16       20.66       19.52      3.17 o 
 -13   1  16       70.36       67.06      4.98 o 
 -12   1  16        0.41        2.92      2.37 o 
 -11   1  16       13.35       10.96      2.24 o 
 -10   1  16      286.68      283.07      4.72 o 
  -9   1  16      180.37      178.79      3.58 o 
  -8   1  16     1614.68     1620.11     14.35 o 
  -7   1  16       25.38       30.11      1.96 o 
  -6   1  16      377.66      356.78      4.01 o 
  -5   1  16      152.13      155.96      2.50 o 
  -4   1  16      760.39      803.97      5.38 o 
  -3   1  16     1229.08     1259.45      7.24 o 
  -2   1  16       69.50       68.01      1.37 o 
  -1   1  16     9601.13    10131.36     59.53 o 
   0   1  16       49.88       99.44      1.77 o 
   1   1  16      305.08      301.40      3.21 o 
   2   1  16      272.28      281.04      3.00 o 
   3   1  16      257.19      246.44      4.84 o 
   4   1  16      840.71      823.06      7.24 o 
   5   1  16     1840.85     1745.42     13.24 o 
   6   1  16      190.14      178.08      3.73 o 
   7   1  16       62.04       57.92      3.10 o 
   8   1  16      238.91      228.47      6.82 o 
   9   1  16       11.43       12.20      3.66 o 
  10   1  16       31.27       36.18      6.32 o 
  11   1  16        0.81        1.18      5.54 o 
  12   1  16       56.06       59.15     12.54 o 
 -14   2  16       16.40       22.20      4.60 o 
 -13   2  16       92.13       90.69      4.10 o 
 -12   2  16        4.80        8.32      2.48 o 
 -11   2  16      103.60      114.55      3.83 o 
 -10   2  16      664.20      650.05      8.43 o 
  -9   2  16       29.11       32.84      2.08 o 
  -8   2  16        1.49       -0.65      1.49 o 
  -7   2  16     1224.92     1056.31      9.42 o 
  -6   2  16        0.56        0.94      1.49 o 
  -5   2  16      930.31      917.83      7.37 o 
  -4   2  16      917.47      924.08      6.10 o 
  -3   2  16      185.32      164.09      1.87 o 
  -2   2  16        4.08        0.82      1.09 o 
  -1   2  16      108.84      144.43      2.09 o 
   0   2  16       76.34      102.29      4.87 o 
   1   2  16      119.55      105.76      5.03 o 
   2   2  16     2089.59     2292.99     14.10 o 
   3   2  16      147.63      119.62      2.13 o 
   4   2  16     1266.02     1276.35      9.96 o 
   5   2  16      947.97      930.88     10.11 o 
   6   2  16        4.27        2.08      1.95 o 
   7   2  16      579.96      559.61      7.78 o 
   8   2  16       80.26       87.15      4.85 o 
   9   2  16      519.81      534.96     18.15 o 
  10   2  16      106.25      116.56      9.01 o 
  11   2  16       85.49       88.28      8.49 o 
  12   2  16        8.26        5.31      7.81 o 
 -13   3  16       17.90       20.23      3.57 o 
 -12   3  16       36.80       40.73      3.69 o 
 -11   3  16      327.57      346.20      8.74 o 
 -10   3  16       40.47       48.48      3.20 o 
  -9   3  16       54.91       49.56      2.10 o 
  -8   3  16      398.66      375.80      4.63 o 
  -7   3  16     1483.00     1447.02     12.58 o 
  -6   3  16        4.13        1.44      1.63 o 
  -5   3  16     2458.65     2350.75     15.35 o 
  -4   3  16       80.88       81.81      1.69 o 
  -3   3  16     2139.95     2133.04     12.04 o 
  -2   3  16      182.98      266.81      2.66 o 
  -1   3  16       57.00       62.08      1.62 o 
   0   3  16      221.94      287.31      3.10 o 
   1   3  16     2381.30     2537.62     15.35 o 
   2   3  16       20.35       23.10      1.43 o 
   3   3  16       37.18       51.09      1.85 o 
   4   3  16      508.20      487.41      5.97 o 
   5   3  16      543.20      525.00      6.46 o 
   6   3  16      155.61      166.06      4.53 o 
   7   3  16      594.47      578.13      8.74 o 
   8   3  16       30.73       45.20      3.81 o 
   9   3  16      248.87      254.25      8.36 o 
  10   3  16       82.37      101.67     11.25 o 
  11   3  16       15.16        8.06      5.89 o 
  12   3  16       21.29       23.92     10.38 o 
 -13   4  16      108.30      104.89     12.42 o 
 -12   4  16       31.02       34.04      3.37 o 
 -11   4  16      191.52      181.64      5.69 o 
 -10   4  16        9.91       15.90      2.36 o 
  -9   4  16       75.53       76.25      2.80 o 
  -8   4  16        7.49        5.59      1.67 o 
  -7   4  16        0.33        6.20      1.41 o 
  -6   4  16      724.88      784.08      7.29 o 
  -5   4  16      459.97      413.75      3.85 o 
  -4   4  16       13.74       26.27      1.94 o 
  -3   4  16      653.84      637.85      4.77 o 
  -2   4  16     1305.69     1356.69      9.01 o 
  -1   4  16       43.46       47.51      1.50 o 
   0   4  16        9.66        7.94      1.26 o 
   1   4  16        0.86        0.23      1.05 o 
   2   4  16     1521.34     1296.42     10.54 o 
   3   4  16      496.23      496.61      5.85 o 
   4   4  16       31.35       38.89      2.36 o 
   5   4  16       72.72       87.53      3.23 o 
   6   4  16      501.04      532.87      7.25 o 
   7   4  16       72.86       86.11      4.35 o 
   8   4  16      211.44      201.86      9.22 o 
   9   4  16      463.14      480.98     19.17 o 
  10   4  16       33.42       38.57      6.18 o 
  11   4  16       12.67        8.97      5.97 o 
  12   4  16        6.39       12.49      6.46 o 
 -13   5  16       32.45       30.42      3.21 o 
 -12   5  16       91.80       88.43      5.80 o 
 -11   5  16        4.12        6.78      2.67 o 
 -10   5  16       93.71       98.25      4.18 o 
  -9   5  16        1.37        1.86      2.44 o 
  -8   5  16       14.98       21.65      2.59 o 
  -7   5  16      502.48      490.76      6.81 o 
  -6   5  16       56.57       58.77      2.24 o 
  -5   5  16      500.15      507.64      5.02 o 
  -4   5  16     2134.47     2001.08     13.95 o 
  -3   5  16      600.15      503.23      4.45 o 
  -2   5  16      424.84      446.23      4.31 o 
  -1   5  16      529.76      502.03      4.82 o 
   0   5  16      406.15      398.19      5.29 o 
   1   5  16        0.71        0.18      1.72 o 
   2   5  16      134.42      135.20      4.10 o 
   3   5  16        4.10        7.15      3.30 o 
   4   5  16     1494.32     1426.49     19.41 o 
   5   5  16      481.71      478.36      8.59 o 
   6   5  16      514.26      495.55      8.11 o 
   7   5  16       21.62       23.19      4.21 o 
   8   5  16      257.32      249.92      9.05 o 
   9   5  16        0.01        1.53      6.17 o 
  10   5  16        0.49        1.24      4.96 o 
  11   5  16      113.53      120.97     10.11 o 
 -13   6  16        4.98        1.54      2.76 o 
 -12   6  16        9.49        9.61      3.19 o 
 -11   6  16        1.22        3.84      2.78 o 
 -10   6  16        0.23       -2.65      2.65 o 
  -9   6  16      285.97      289.74     13.33 o 
  -8   6  16     1150.81     1214.75     15.29 o 
  -7   6  16        5.03       20.54      4.45 o 
  -6   6  16      635.31      646.32      6.38 o 
  -5   6  16      463.87      494.52      5.53 o 
  -4   6  16      361.95      409.52      4.70 o 
  -3   6  16      495.45      442.02      4.70 o 
  -2   6  16      733.44      648.95      8.01 o 
  -1   6  16      446.97      453.67      6.31 o 
   0   6  16     2203.32     2189.35     21.39 o 
   1   6  16      286.38      272.15      5.67 o 
   2   6  16     1941.74     1821.39     18.81 o 
   3   6  16      129.35      145.60      4.74 o 
   4   6  16     1291.81     1250.81     16.77 o 
   5   6  16       39.87       48.94      3.77 o 
   6   6  16        2.11       -0.58      2.64 o 
   7   6  16       44.17       49.01      3.89 o 
   8   6  16        3.16        2.26      3.67 o 
   9   6  16       90.22       91.24      7.49 o 
  10   6  16       35.68       31.96      6.37 o 
  11   6  16        0.00        0.37      7.55 o 
 -12   7  16       10.21        3.21      3.37 o 
 -11   7  16       24.55       19.02      3.89 o 
 -10   7  16       21.30       13.33      3.41 o 
  -9   7  16       34.34       41.78     16.79 o 
  -8   7  16      393.34      401.52      9.50 o 
  -7   7  16       20.87       22.18      5.76 o 
  -6   7  16      123.65      104.38      3.71 o 
  -5   7  16      146.29      149.74      3.41 o 
  -4   7  16       60.74       75.61      5.59 o 
  -3   7  16      892.92      865.69     10.43 o 
  -2   7  16        4.77        1.41      2.21 o 
  -1   7  16      710.20      702.48     10.28 o 
   0   7  16     1013.57      992.87     15.56 o 
   1   7  16       63.32       58.45      3.39 o 
   2   7  16       51.44       69.94      4.49 o 
   3   7  16       86.27       74.05      4.15 o 
   4   7  16       84.91       76.28      4.72 o 
   5   7  16        3.66        2.87      3.62 o 
   6   7  16      597.70      567.45     10.90 o 
   7   7  16      183.62      177.02      8.33 o 
   8   7  16       36.69       27.79      4.79 o 
   9   7  16      143.46      153.31      9.39 o 
  10   7  16        0.99        3.79      5.68 o 
  11   7  16        2.01        8.05      6.00 o 
 -12   8  16       60.63       71.42      7.76 o 
 -11   8  16        0.08       -3.52      3.67 o 
 -10   8  16       16.31       13.77      3.51 o 
  -9   8  16      173.34      157.16      6.43 o 
  -8   8  16        5.65        2.35      6.01 o 
  -7   8  16      116.53      102.20      3.27 o 
  -6   8  16      247.08      222.52      4.66 o 
  -5   8  16      280.28      283.18      5.20 o 
  -4   8  16     1001.68      957.16     13.53 o 
  -3   8  16     1968.21     1867.06     21.10 o 
  -2   8  16      360.62      389.19      8.24 o 
  -1   8  16      855.42      806.76     11.05 o 
   0   8  16      368.34      353.73      7.07 o 
   1   8  16        1.36       -1.16      2.50 o 
   2   8  16      304.04      311.82      7.42 o 
   3   8  16     1487.33     1401.48     18.34 o 
   4   8  16       70.19       68.80      4.97 o 
   5   8  16      159.83      146.49      7.21 o 
   6   8  16      436.12      462.92     13.00 o 
   7   8  16      109.85      112.10      5.72 o 
   8   8  16      209.61      218.50      9.37 o 
   9   8  16        7.63        3.15      5.61 o 
  10   8  16        1.57        3.00      5.71 o 
 -11   9  16      251.64      280.73     33.78 o 
 -10   9  16       47.57       52.76      5.89 o 
  -9   9  16       65.37       60.03      7.97 o 
  -8   9  16       90.04       98.98      5.38 o 
  -7   9  16        2.43       -2.48      2.48 o 
  -6   9  16      250.78      253.52      6.43 o 
  -5   9  16      449.76      415.90     10.75 o 
  -4   9  16      285.71      297.38      8.40 o 
  -3   9  16      472.57      444.41      8.63 o 
  -2   9  16      464.18      456.16     10.33 o 
  -1   9  16      474.98      460.91     10.30 o 
   0   9  16       14.19       19.07      4.40 o 
   1   9  16      121.22       99.98      4.60 o 
   2   9  16      310.46      302.23      7.65 o 
   3   9  16        0.14       -1.92      3.06 o 
   4   9  16      217.17      221.78      7.54 o 
   5   9  16       10.44        5.66      4.96 o 
   6   9  16      126.47      142.75      7.74 o 
   7   9  16      279.75      277.49      8.25 o 
   8   9  16      152.50      176.44      6.47 o 
   9   9  16        1.89       13.94      5.14 o 
  10   9  16       91.92       86.02      8.83 o 
 -11  10  16       84.62       93.29     21.38 o 
 -10  10  16        2.07        1.84      6.75 o 
  -9  10  16       22.81       16.54      6.25 o 
  -8  10  16        0.36       -4.08      4.08 o 
  -7  10  16      109.54      124.90      5.01 o 
  -6  10  16      244.57      267.77      7.65 o 
  -5  10  16       47.56       54.53      6.38 o 
  -4  10  16       32.88       44.12      4.67 o 
  -3  10  16       24.51       25.53      3.43 o 
  -2  10  16      381.27      365.93      7.92 o 
  -1  10  16       14.37        8.47      3.51 o 
   0  10  16       95.26      103.26      5.77 o 
   1  10  16      203.56      186.68      6.62 o 
   2  10  16       86.94       93.28      5.24 o 
   3  10  16      263.49      234.97      8.05 o 
   4  10  16       35.38       38.33      4.79 o 
   5  10  16       81.60       83.29      6.10 o 
   6  10  16       98.58       94.78      7.18 o 
   7  10  16       83.58       95.88      6.23 o 
   8  10  16       13.52       34.59      5.11 o 
   9  10  16      119.45      129.80      8.20 o 
 -10  11  16       13.83        6.70      5.91 o 
  -9  11  16       65.62       71.29      6.27 o 
  -8  11  16       89.05       86.22      4.97 o 
  -7  11  16      162.22      162.62      6.44 o 
  -6  11  16      253.25      243.38     11.06 o 
  -5  11  16      187.21      178.58     16.60 o 
  -4  11  16      420.96      446.20     11.07 o 
  -3  11  16      142.45      142.21      7.14 o 
  -2  11  16      318.01      338.70      8.05 o 
  -1  11  16        0.42        0.22      4.08 o 
   0  11  16      357.13      340.68     13.29 o 
   1  11  16      418.61      408.32     11.29 o 
   2  11  16        5.78        3.02      4.11 o 
   3  11  16      481.09      462.37     11.43 o 
   4  11  16      167.02      193.69      8.10 o 
   5  11  16        7.61        4.23      4.42 o 
   6  11  16        3.79        3.34      5.05 o 
   7  11  16       70.09       49.50      5.59 o 
   8  11  16       24.61       26.56      6.92 o 
  -9  12  16      124.83      136.76     11.67 o 
  -8  12  16      203.07      218.85      7.83 o 
  -7  12  16       15.37        7.81      4.39 o 
  -6  12  16       42.55       57.06      7.81 o 
  -5  12  16      434.12      415.58     26.62 o 
  -4  12  16      111.72      115.35      6.85 o 
  -3  12  16       14.48       12.50      4.61 o 
  -2  12  16      125.66      123.27      6.12 o 
  -1  12  16       89.05       98.98      7.12 o 
   0  12  16      117.20      143.09      8.07 o 
   1  12  16        0.01       -3.57      4.14 o 
   2  12  16      708.26      733.12     14.86 o 
   3  12  16       38.59       41.15      6.14 o 
   4  12  16        5.50        4.00      4.65 o 
   5  12  16      290.41      300.70     10.11 o 
   6  12  16        5.68       14.38      5.74 o 
   7  12  16        9.49        4.06      5.61 o 
  -8  13  16       72.11       71.49      4.79 o 
  -7  13  16      115.30      131.43      8.40 o 
  -6  13  16       26.47       31.05      7.37 o 
  -5  13  16       19.80       12.18      6.72 o 
  -4  13  16      156.71      150.13      7.76 o 
  -3  13  16       29.21       48.70     12.35 o 
  -2  13  16       16.54        7.81      4.53 o 
  -1  13  16        2.38       20.53      5.27 o 
   0  13  16      152.00      145.44      8.06 o 
   1  13  16       11.04        9.12      4.78 o 
   2  13  16        0.76       -0.12      5.05 o 
   3  13  16        5.04       -3.01      5.11 o 
   4  13  16       17.85        7.57      5.64 o 
   5  13  16        8.49        3.79      5.10 o 
   6  13  16      165.61      172.20      9.91 o 
  -6  14  16       59.33       51.85      8.45 o 
  -5  14  16       45.31       48.07      8.54 o 
  -4  14  16       96.68       94.48     10.59 o 
  -3  14  16      104.09      140.42      9.31 o 
  -2  14  16      288.16      282.96      9.61 o 
  -1  14  16        0.23        5.15      5.34 o 
   0  14  16      157.46      182.54      9.74 o 
   1  14  16       42.44       38.82      5.94 o 
   2  14  16        7.74        9.05      5.79 o 
   3  14  16       78.18       72.73      8.32 o 
   4  14  16        6.16        7.69      5.88 o 
   5  14  16        0.61        0.98     10.16 o 
  -4  15  16       87.64       92.99     12.21 o 
  -3  15  16       22.08       39.83      7.29 o 
  -2  15  16       17.90       23.45      7.21 o 
  -1  15  16       70.25       70.52      7.86 o 
   0  15  16        6.59       10.67      6.04 o 
   1  15  16        0.04       -4.90      4.90 o 
   2  15  16       12.77       -3.41      5.62 o 
   3  15  16       33.09       28.70      9.61 o 
 -13   0  17       39.29       36.27      4.73 o 
 -11   0  17        0.88        0.36      3.30 o 
  -9   0  17     1410.85     1429.96     18.76 o 
  -7   0  17        2.48       10.44      2.21 o 
  -5   0  17     1442.30     1375.09     12.49 o 
  -3   0  17     1573.70     1802.93     14.56 o 
  -1   0  17      352.78      420.42      5.27 o 
   1   0  17     2838.05     2958.70     25.67 o 
   3   0  17     2892.18     3040.39     29.56 o 
   5   0  17       38.49       41.95      2.97 o 
   7   0  17        3.55        2.01      4.17 o 
   9   0  17      135.06      115.31     11.81 o 
  11   0  17      282.55      281.16     18.81 o 
 -14   1  17        9.46       13.73      4.84 o 
 -13   1  17      235.08      228.45      5.92 o 
 -12   1  17       82.64       84.63      3.88 o 
 -11   1  17       19.84       17.57      2.46 o 
 -10   1  17      266.27      274.96      4.94 o 
  -9   1  17      201.64      218.70      4.06 o 
  -8   1  17       69.16       74.78      2.61 o 
  -7   1  17      755.30      726.75      6.97 o 
  -6   1  17      436.84      367.39      4.12 o 
  -5   1  17       95.32      117.50      2.18 o 
  -4   1  17      398.93      330.13      2.91 o 
  -3   1  17        8.95       12.46      0.84 o 
  -2   1  17     1061.23      976.43      6.02 o 
  -1   1  17     1404.82     1616.12     13.20 o 
   0   1  17     2490.89     2479.66     14.82 o 
   1   1  17      295.51      257.42      3.01 o 
   2   1  17     1149.98     1187.79      8.05 o 
   3   1  17     1452.67     1334.33      8.71 o 
   4   1  17      264.38      242.21      4.12 o 
   5   1  17      326.73      292.93      5.11 o 
   6   1  17      131.20      123.70      3.70 o 
   7   1  17      123.87      129.74      5.01 o 
   8   1  17        5.58       10.27      4.27 o 
   9   1  17        0.01       -2.86      4.29 o 
  10   1  17      195.84      192.48     15.08 o 
  11   1  17       24.91       43.50     16.12 o 
  12   1  17       14.75       12.44      6.80 o 
 -13   2  17        8.42       15.22      2.79 o 
 -12   2  17      108.80      104.93      4.32 o 
 -11   2  17        7.43        8.73      2.41 o 
 -10   2  17      502.00      490.99      6.87 o 
  -9   2  17      140.10      137.19      3.44 o 
  -8   2  17      174.58      156.42      3.21 o 
  -7   2  17      230.14      252.17      4.07 o 
  -6   2  17       18.78       29.10      1.90 o 
  -5   2  17     1273.78     1183.68      8.78 o 
  -4   2  17     1101.77     1063.31      6.98 o 
  -3   2  17      575.81      616.14      4.22 o 
  -2   2  17     1516.38     1414.28      8.42 o 
  -1   2  17      929.94      883.71      6.77 o 
   0   2  17      310.65      338.04      3.48 o 
   1   2  17      368.33      334.53      3.59 o 
   2   2  17       54.45       65.21      2.51 o 
   3   2  17     4170.07     4355.75     26.17 o 
   4   2  17     2105.81     1927.64     15.84 o 
   5   2  17       52.07       52.06      2.86 o 
   6   2  17      153.13      144.39      4.05 o 
   7   2  17       61.88       69.77      4.22 o 
   8   2  17        4.36        5.33      3.92 o 
   9   2  17      156.35      168.26      8.73 o 
  10   2  17       16.75       17.62      6.15 o 
  11   2  17        2.04        0.72      5.62 o 
  12   2  17       24.87       21.95      6.98 o 
 -13   3  17        0.56        2.32      2.64 o 
 -12   3  17       25.10       20.48      2.80 o 
 -11   3  17        1.79       10.90      2.50 o 
 -10   3  17      192.49      187.83      4.60 o 
  -9   3  17      207.29      202.76      3.68 o 
  -8   3  17       91.38       82.57      2.54 o 
  -7   3  17      134.00      132.11      3.48 o 
  -6   3  17      532.20      579.89      5.62 o 
  -5   3  17      437.37      465.46      4.11 o 
  -4   3  17       25.72       19.54      1.16 o 
  -3   3  17      295.04      341.39      3.05 o 
  -2   3  17     1844.13     1867.59     10.98 o 
  -1   3  17      621.50      621.13      5.27 o 
   0   3  17     1155.88     1107.53      8.28 o 
   1   3  17      196.73      225.77      4.40 o 
   2   3  17     3633.60     3650.37     22.94 o 
   3   3  17      164.97      137.78      3.04 o 
   4   3  17        7.34        3.56      1.78 o 
   5   3  17       35.95       34.65      2.40 o 
   6   3  17        0.01        1.64      2.43 o 
   7   3  17      203.09      216.66      6.72 o 
   8   3  17     1096.90     1123.46     20.01 o 
   9   3  17        4.63        8.15      4.59 o 
  10   3  17      246.05      255.97     12.35 o 
  11   3  17        1.99       -2.50      5.46 o 
  12   3  17        1.31       -5.32      5.32 o 
 -13   4  17       40.13       54.61      4.43 o 
 -12   4  17      273.97      274.88      9.01 o 
 -11   4  17        3.22       10.40      4.53 o 
 -10   4  17      462.14      454.03      8.35 o 
  -9   4  17      281.48      291.73      5.32 o 
  -8   4  17        0.11        1.20      1.73 o 
  -7   4  17       61.95       63.25      2.28 o 
  -6   4  17        0.35        5.38      1.46 o 
  -5   4  17      416.30      400.75      3.95 o 
  -4   4  17     1722.11     1645.93     11.11 o 
  -3   4  17      871.30      862.26      6.11 o 
  -2   4  17       66.74       84.60      1.86 o 
  -1   4  17      395.20      365.84      3.87 o 
   0   4  17     1420.85     1343.86     10.63 o 
   1   4  17       19.63       35.55      1.79 o 
   2   4  17        5.01        6.34      1.96 o 
   3   4  17     1668.87     1552.67     14.80 o 
   4   4  17      166.14      161.77      4.75 o 
   5   4  17      105.02       93.37      4.23 o 
   6   4  17      620.94      602.34      9.73 o 
   7   4  17       14.62       20.55      4.20 o 
   8   4  17        1.66        5.14      4.18 o 
   9   4  17        6.76        5.47      4.98 o 
  10   4  17        3.71        2.34      5.54 o 
  11   4  17        0.05       -5.05      5.63 o 
 -13   5  17        2.38       -0.93      2.68 o 
 -12   5  17       24.68       19.56      3.59 o 
 -11   5  17      109.92      110.14      8.65 o 
 -10   5  17      106.94      102.71      4.63 o 
  -9   5  17       70.96       76.58      5.41 o 
  -8   5  17      105.63       97.28      4.01 o 
  -7   5  17       33.31       39.03      2.79 o 
  -6   5  17      148.12      141.08      2.61 o 
  -5   5  17       26.53       32.84      1.77 o 
  -4   5  17     1199.32     1216.01      9.35 o 
  -3   5  17     1298.11     1242.91      8.55 o 
  -2   5  17        0.27       -1.74      2.84 o 
  -1   5  17       59.47       56.39      2.22 o 
   0   5  17      220.50      281.66      4.93 o 
   1   5  17     4128.21     3795.88     34.21 o 
   2   5  17      167.55      203.15      6.56 o 
   3   5  17       17.28       34.71      2.91 o 
   4   5  17      469.94      448.36      7.74 o 
   5   5  17       35.22       28.14      3.18 o 
   6   5  17      210.41      213.69      5.96 o 
   7   5  17       51.42       56.46      5.05 o 
   8   5  17        6.67        6.46      4.69 o 
   9   5  17        1.15        6.18      4.86 o 
  10   5  17      173.71      166.30      9.46 o 
  11   5  17       24.12       34.13      8.62 o 
 -13   6  17       44.45       32.71      8.14 o 
 -12   6  17       44.55       44.17      4.61 o 
 -11   6  17      133.57      130.72      8.13 o 
 -10   6  17       11.57        6.42      3.04 o 
  -9   6  17      169.93      162.34      8.95 o 
  -8   6  17      799.13      854.63     17.70 o 
  -7   6  17      337.77      326.06      8.74 o 
  -6   6  17       23.50       28.37      1.82 o 
  -5   6  17     1107.93     1014.16      9.08 o 
  -4   6  17      359.30      389.57      4.63 o 
  -3   6  17        6.86       11.93      2.16 o 
  -2   6  17      267.50      256.60      5.14 o 
  -1   6  17      472.96      425.46     10.05 o 
   0   6  17       45.11       38.13      2.92 o 
   1   6  17       20.81       23.09      2.61 o 
   2   6  17      274.67      272.19      5.97 o 
   3   6  17      130.22      156.63      5.20 o 
   4   6  17      181.27      213.36      6.49 o 
   5   6  17      637.83      617.89     11.06 o 
   6   6  17      124.70      121.60      5.39 o 
   7   6  17       49.27       56.39      4.07 o 
   8   6  17       71.43       58.40      6.51 o 
   9   6  17        3.22        8.53      7.65 o 
  10   6  17       69.23       82.15      7.92 o 
  11   6  17      120.91      152.14     10.06 o 
 -12   7  17        3.47        0.82      3.22 o 
 -11   7  17       49.69       43.89      5.73 o 
 -10   7  17       15.95       13.87      3.03 o 
  -9   7  17      314.53      301.10      7.51 o 
  -8   7  17      186.40      210.65      8.22 o 
  -7   7  17      505.55      520.21     10.91 o 
  -6   7  17        2.29       -1.00      1.64 o 
  -5   7  17      469.38      416.56      5.78 o 
  -4   7  17     1109.14     1058.33     11.65 o 
  -3   7  17      212.78      202.84      6.14 o 
  -2   7  17     1619.49     1496.24     17.03 o 
  -1   7  17      247.64      233.20      5.52 o 
   0   7  17     4645.37     4475.57     41.94 o 
   1   7  17       69.74       74.23      3.68 o 
   2   7  17      772.99      771.61     10.95 o 
   3   7  17      134.34      112.16      4.73 o 
   4   7  17      116.82      111.67      5.48 o 
   5   7  17        6.84        2.83      3.79 o 
   6   7  17       59.77       59.82      4.63 o 
   7   7  17        5.56       -0.24      3.82 o 
   8   7  17       37.18       30.63      4.98 o 
   9   7  17       35.81       29.96      6.32 o 
  10   7  17        3.47        5.82      5.59 o 
  11   7  17       38.78       45.52      8.50 o 
 -12   8  17       53.20       58.06      5.32 o 
 -11   8  17       57.27       48.78      5.13 o 
 -10   8  17        7.37        5.54      3.43 o 
  -9   8  17      282.47      285.57      8.23 o 
  -8   8  17      174.90      177.64      5.54 o 
  -7   8  17       65.93       64.76      2.77 o 
  -6   8  17       40.56       40.17      2.71 o 
  -5   8  17       68.67       85.30      4.08 o 
  -4   8  17      218.97      224.40      6.82 o 
  -3   8  17      451.66      479.84      8.24 o 
  -2   8  17     1842.35     1726.18     20.30 o 
  -1   8  17       21.05       28.96      3.10 o 
   0   8  17        3.17        3.20      2.82 o 
   1   8  17      252.99      235.24      6.42 o 
   2   8  17       97.87       76.71      4.51 o 
   3   8  17      120.53      121.18      5.35 o 
   4   8  17      265.51      250.66      7.66 o 
   5   8  17       89.04       87.78      6.08 o 
   6   8  17      121.99      142.04      6.42 o 
   7   8  17      275.53      271.16      7.96 o 
   8   8  17        0.00        0.70      4.32 o 
   9   8  17       72.35       74.45      7.93 o 
  10   8  17        3.83       -5.38      5.38 o 
 -11   9  17      112.23      101.23     20.03 o 
 -10   9  17        0.69        8.06     10.86 o 
  -9   9  17       32.56       24.15      5.83 o 
  -8   9  17       98.66      104.12      5.56 o 
  -7   9  17        2.47       -2.57      2.57 o 
  -6   9  17       73.65       86.31      4.76 o 
  -5   9  17     1025.84     1034.37     21.49 o 
  -4   9  17      134.54      121.64      5.94 o 
  -3   9  17       72.71       78.22      4.29 o 
  -2   9  17      132.13      124.32      5.15 o 
  -1   9  17       79.73       87.94      5.09 o 
   0   9  17     1883.40     1919.61     25.36 o 
   1   9  17       29.69       24.45      3.33 o 
   2   9  17       68.38       69.37      6.55 o 
   3   9  17      429.47      427.67      9.25 o 
   4   9  17        0.18        1.83      3.50 o 
   5   9  17       31.20       27.30      5.29 o 
   6   9  17      516.93      492.03     12.73 o 
   7   9  17      148.62      162.38      6.87 o 
   8   9  17      136.08      142.29      6.21 o 
   9   9  17       10.36       17.67      5.33 o 
  10   9  17        1.66        2.69      8.56 o 
 -10  10  17       48.44       36.83      6.25 o 
  -9  10  17        4.10       -3.99      3.99 o 
  -8  10  17        4.50       -4.04      4.25 o 
  -7  10  17       50.04       68.61      4.51 o 
  -6  10  17      924.87      896.75     14.59 o 
  -5  10  17      115.27      133.41     10.63 o 
  -4  10  17       70.95       78.03      5.37 o 
  -3  10  17      395.75      373.39      8.26 o 
  -2  10  17       81.89       86.49      4.60 o 
  -1  10  17      286.12      271.93      8.23 o 
   0  10  17      143.10      146.82      6.54 o 
   1  10  17       44.77       43.11      4.31 o 
   2  10  17      831.34      800.58     13.41 o 
   3  10  17        0.47       -3.67      3.67 o 
   4  10  17        0.70       -3.52      3.72 o 
   5  10  17        5.74       -0.62      5.50 o 
   6  10  17      204.19      194.19      9.07 o 
   7  10  17       77.86      101.01      6.48 o 
   8  10  17      185.44      212.06      7.56 o 
   9  10  17        7.24       15.04      5.51 o 
 -10  11  17        0.06       -7.81      7.81 o 
  -9  11  17        8.75       -1.02      6.14 o 
  -8  11  17       82.23       92.10     11.62 o 
  -7  11  17       56.99       47.56      5.85 o 
  -6  11  17        0.05        0.44      5.70 o 
  -5  11  17      410.30      388.83     13.57 o 
  -4  11  17      189.87      208.95      7.99 o 
  -3  11  17       97.61       97.77      4.93 o 
  -2  11  17        0.57        0.43      4.03 o 
  -1  11  17       44.71       56.48      5.74 o 
   0  11  17       80.08       74.67      5.69 o 
   1  11  17      571.55      554.69     12.30 o 
   2  11  17        4.07        5.90      4.92 o 
   3  11  17       13.92       14.19      4.57 o 
   4  11  17      401.80      389.19     10.79 o 
   5  11  17       10.71       21.74      5.13 o 
   6  11  17       90.01      101.35      7.67 o 
   7  11  17       66.32       79.62      6.21 o 
   8  11  17        5.63        2.07      5.21 o 
  -9  12  17       37.65       61.89      7.49 o 
  -8  12  17      219.12      237.10      7.98 o 
  -7  12  17        6.93        7.49      4.41 o 
  -6  12  17       64.15       59.10      8.12 o 
  -5  12  17        7.63       11.53      6.59 o 
  -4  12  17       24.66       16.85      4.77 o 
  -3  12  17      243.97      258.94      9.30 o 
  -2  12  17      190.50      194.41     10.69 o 
  -1  12  17       40.93       33.11      5.22 o 
   0  12  17       22.89       25.01      5.21 o 
   1  12  17      304.51      285.39      9.29 o 
   2  12  17      243.73      262.80      9.16 o 
   3  12  17      105.94      121.89      8.95 o 
   4  12  17       46.19       46.85      5.82 o 
   5  12  17      158.24      189.76      8.72 o 
   6  12  17      162.21      171.14      9.53 o 
   7  12  17       49.87       55.93      7.24 o 
  -8  13  17        2.25        7.56     14.11 o 
  -7  13  17      125.43      141.22      8.13 o 
  -6  13  17       57.04       46.09     12.13 o 
  -5  13  17        0.18       -6.16      6.16 o 
  -4  13  17        1.15       -5.87      5.87 o 
  -3  13  17      542.47      575.06     15.93 o 
  -2  13  17       38.52       50.57      5.54 o 
  -1  13  17       88.62       76.66      6.84 o 
   0  13  17       55.38       55.54      6.69 o 
   1  13  17        0.01       -3.05      4.46 o 
   2  13  17       21.91       14.93      5.87 o 
   3  13  17        1.09       -3.78      7.30 o 
   4  13  17        0.86       -4.10      5.35 o 
   5  13  17       18.29       20.18      5.60 o 
   6  13  17        1.33        7.35      6.21 o 
  -6  14  17       10.13        8.41      6.88 o 
  -5  14  17       30.70       32.31      8.08 o 
  -4  14  17        0.80       -0.43      5.36 o 
  -3  14  17        4.40        8.22      5.99 o 
  -2  14  17      163.04      181.62     13.98 o 
  -1  14  17       90.02      116.83      8.23 o 
   0  14  17       90.88       97.43      7.96 o 
   1  14  17      114.20      115.60      7.69 o 
   2  14  17        0.83       -2.44      5.13 o 
   3  14  17        6.86        8.63      6.00 o 
   4  14  17      154.30      161.02      9.81 o 
   5  14  17       45.60       42.20     12.37 o 
  -4  15  17        3.07       -1.02      8.54 o 
  -3  15  17       69.01       88.25      8.52 o 
  -2  15  17       14.06       18.14      6.89 o 
  -1  15  17       14.87        3.36      6.11 o 
   0  15  17       92.15      104.83      8.64 o 
   1  15  17        2.81       -5.54      5.54 o 
   2  15  17        0.53       -5.52      5.52 o 
 -12   0  18       18.95       11.95      4.68 o 
 -10   0  18      658.87      646.23     11.70 o 
  -8   0  18      543.23      596.41     12.34 o 
  -6   0  18      511.77      500.78      6.41 o 
  -4   0  18      160.35      182.79      2.92 o 
  -2   0  18      300.93      293.24      3.71 o 
   0   0  18      563.62      576.59      6.00 o 
   2   0  18     3074.15     3002.25     26.66 o 
   4   0  18     1155.27     1059.04     18.21 o 
   6   0  18      875.45      870.10     19.47 o 
   8   0  18       83.06       78.81     10.02 o 
  10   0  18       34.83       46.68     10.02 o 
  12   0  18      280.31      278.02     19.53 o 
 -13   1  18        7.15        9.81      3.05 o 
 -12   1  18       46.31       46.15      3.36 o 
 -11   1  18      119.30      116.11      5.01 o 
 -10   1  18        5.93       10.75      2.22 o 
  -9   1  18      244.90      231.45      4.29 o 
  -8   1  18        0.05        4.25      1.59 o 
  -7   1  18       11.65       12.24      1.47 o 
  -6   1  18      413.44      360.42      4.39 o 
  -5   1  18     1073.63     1061.13      7.67 o 
  -4   1  18      485.53      420.59      3.51 o 
  -3   1  18      673.44      577.91      4.07 o 
  -2   1  18     1473.58     1426.60      8.10 o 
  -1   1  18      584.75      582.59      5.06 o 
   0   1  18       89.26      152.87      2.28 o 
   1   1  18      467.82      459.77      4.45 o 
   2   1  18      852.47      801.28      6.27 o 
   3   1  18     1044.50      997.03      8.01 o 
   4   1  18     5754.02     5691.39     49.58 o 
   5   1  18        5.11       10.04      2.42 o 
   6   1  18      257.49      251.95      6.35 o 
   7   1  18      263.30      252.35      8.50 o 
   8   1  18        4.36        8.01      6.86 o 
   9   1  18        0.16       -0.13      4.79 o 
  10   1  18      120.46      132.05      9.77 o 
  11   1  18      122.90      119.20     11.39 o 
  12   1  18      164.79      162.57     11.41 o 
 -13   2  18       28.42       28.46      3.13 o 
 -12   2  18        2.30        0.29      2.28 o 
 -11   2  18      498.73      514.67     11.31 o 
 -10   2  18       11.50       17.51      2.30 o 
  -9   2  18      658.92      629.20      6.90 o 
  -8   2  18       28.07       41.30      1.98 o 
  -7   2  18     1125.60     1103.86      9.42 o 
  -6   2  18      530.46      493.37      4.88 o 
  -5   2  18      297.32      279.19      3.29 o 
  -4   2  18     1719.13     1644.70     10.13 o 
  -3   2  18      959.01      959.15      6.10 o 
  -2   2  18      120.78      132.81      1.84 o 
  -1   2  18     2757.64     2642.79     16.96 o 
   0   2  18     1056.84      874.14      6.62 o 
   1   2  18      472.12      424.96      4.24 o 
   2   2  18      839.67      828.06      6.56 o 
   3   2  18      572.76      555.84      9.17 o 
   4   2  18        3.44        7.57      2.67 o 
   5   2  18      302.44      281.72      7.25 o 
   6   2  18      495.21      477.33     10.13 o 
   7   2  18       53.50       56.67      4.57 o 
   8   2  18      107.18      120.57      6.74 o 
   9   2  18       80.18       81.91      7.11 o 
  10   2  18        5.48       -2.13      5.24 o 
  11   2  18       27.78       35.61     11.11 o 
  12   2  18       61.15       70.55      9.01 o 
 -13   3  18      216.46      211.73      8.17 o 
 -12   3  18       50.30       61.77      3.66 o 
 -11   3  18      569.32      563.79      9.28 o 
 -10   3  18      141.06      143.01      4.31 o 
  -9   3  18      133.48      124.57      3.20 o 
  -8   3  18        4.91        1.19      1.57 o 
  -7   3  18       72.17       89.48      2.66 o 
  -6   3  18       86.19       54.19      2.03 o 
  -5   3  18     1362.45     1282.88      9.19 o 
  -4   3  18      150.66      130.26      2.15 o 
  -3   3  18        3.39        3.89      0.95 o 
  -2   3  18       17.69       11.18      1.71 o 
  -1   3  18      104.71      115.32      2.22 o 
   0   3  18        4.50        7.61      1.20 o 
   1   3  18      441.47      486.41      4.72 o 
   2   3  18       70.33       94.79      6.39 o 
   3   3  18      637.04      734.94      8.69 o 
   4   3  18       48.63       67.80      3.30 o 
   5   3  18     1398.12     1322.20     16.59 o 
   6   3  18      103.37      111.13      5.62 o 
   7   3  18        4.25        6.80      3.76 o 
   8   3  18      100.82      109.50      6.72 o 
   9   3  18      258.51      262.57     10.48 o 
  10   3  18       46.45       60.20      7.85 o 
  11   3  18       69.47       60.84      8.37 o 
 -13   4  18       55.13       60.93      4.15 o 
 -12   4  18       35.71       40.24      7.88 o 
 -11   4  18      529.88      491.14      8.99 o 
 -10   4  18       36.63       43.27      3.18 o 
  -9   4  18      646.87      630.30      7.81 o 
  -8   4  18      568.37      553.75      7.02 o 
  -7   4  18      206.69      211.80      4.84 o 
  -6   4  18        4.76       13.15      2.53 o 
  -5   4  18        0.84        1.57      1.69 o 
  -4   4  18      853.52      815.22      6.62 o 
  -3   4  18      783.95      763.28      6.12 o 
  -2   4  18     1266.10     1199.28      8.80 o 
  -1   4  18      669.28      681.17      5.96 o 
   0   4  18     1147.75     1162.48     10.33 o 
   1   4  18     2197.15     2052.34     18.83 o 
   2   4  18      393.42      327.53      5.48 o 
   3   4  18      150.96      142.19      4.45 o 
   4   4  18       73.72       62.41      3.35 o 
   5   4  18       50.77       67.78      3.84 o 
   6   4  18      113.69       91.86      5.04 o 
   7   4  18     1067.02     1028.37     18.72 o 
   8   4  18       18.51       21.50      4.71 o 
   9   4  18       19.39       20.55      5.52 o 
  10   4  18        3.18       -0.91      5.47 o 
  11   4  18        9.95       -4.06      9.68 o 
 -13   5  18       21.27       20.09      4.18 o 
 -12   5  18        2.52        3.66      2.79 o 
 -11   5  18       25.57       23.53      3.35 o 
 -10   5  18      131.58      132.69      4.95 o 
  -9   5  18      187.23      180.93      5.95 o 
  -8   5  18       42.40       55.93      6.53 o 
  -7   5  18        7.09       10.15      3.33 o 
  -6   5  18     1425.90     1429.70     11.35 o 
  -5   5  18       58.32       53.03      2.10 o 
  -4   5  18        3.61        5.35      2.26 o 
  -3   5  18     1406.84     1275.96      9.94 o 
  -2   5  18      595.38      542.83      6.46 o 
  -1   5  18      260.82      245.20      4.65 o 
   0   5  18      854.24      790.50      9.49 o 
   1   5  18      138.96      127.27      4.32 o 
   2   5  18     4745.95     4199.89     40.84 o 
   3   5  18        4.16       11.23      2.56 o 
   4   5  18      188.39      191.38      5.74 o 
   5   5  18       25.98       20.17      3.23 o 
   6   5  18       10.47        6.74      2.91 o 
   7   5  18      330.97      331.86      9.22 o 
   8   5  18       15.77       13.54      5.98 o 
   9   5  18       57.60       47.09      6.39 o 
  10   5  18        0.07        2.49      7.57 o 
  11   5  18       60.00       72.32     21.13 o 
 -12   6  18        1.07       -0.69      2.99 o 
 -11   6  18       31.03       39.17      3.97 o 
 -10   6  18       96.69       88.58      4.83 o 
  -9   6  18        1.65        4.81      2.77 o 
  -8   6  18      489.16      513.26     10.28 o 
  -7   6  18      865.83      848.56     14.06 o 
  -6   6  18      135.06      136.52      3.15 o 
  -5   6  18        0.01        4.26      2.92 o 
  -4   6  18       60.29       65.75      2.58 o 
  -3   6  18     1201.68     1092.81     10.47 o 
  -2   6  18      124.65      112.24      3.98 o 
  -1   6  18      618.16      577.39      8.01 o 
   0   6  18      198.93      158.63      4.74 o 
   1   6  18     1481.64     1361.12     15.56 o 
   2   6  18      669.19      680.48      9.89 o 
   3   6  18      428.77      438.01     10.06 o 
   4   6  18       24.65       29.43      3.72 o 
   5   6  18      198.11      209.24      7.89 o 
   6   6  18      605.38      565.28     10.71 o 
   7   6  18       10.16        0.72      3.10 o 
   8   6  18      193.45      179.02      9.27 o 
   9   6  18        3.24        6.41      5.17 o 
  10   6  18        4.59        4.99      5.64 o 
  11   6  18       38.69       37.71      7.10 o 
 -12   7  18        1.03       -1.48      3.33 o 
 -11   7  18      231.84      225.68      7.27 o 
 -10   7  18       26.51       28.56      3.59 o 
  -9   7  18       56.68       62.09      5.62 o 
  -8   7  18      502.09      535.84      9.04 o 
  -7   7  18      645.29      619.96     11.13 o 
  -6   7  18       46.97       50.83      3.83 o 
  -5   7  18        3.52        8.90      3.04 o 
  -4   7  18        4.92       12.95      2.45 o 
  -3   7  18        0.14       -1.96      1.96 o 
  -2   7  18      969.66      940.56     12.99 o 
  -1   7  18      104.44       89.50      3.86 o 
   0   7  18        3.66       10.94      2.59 o 
   1   7  18      484.96      476.82      8.77 o 
   2   7  18      113.04      100.42      4.67 o 
   3   7  18       69.97       65.54      5.09 o 
   4   7  18      899.75      852.89     14.28 o 
   5   7  18        5.04        9.67      4.01 o 
   6   7  18        2.01       -0.99      3.37 o 
   7   7  18       46.94       51.02      6.54 o 
   8   7  18        1.72       -4.12      4.12 o 
   9   7  18        7.57        1.42      5.38 o 
  10   7  18      198.33      185.97     10.77 o 
 -12   8  18       39.65       43.17      6.05 o 
 -11   8  18       26.28       24.29      4.58 o 
 -10   8  18        0.61        5.36      5.79 o 
  -9   8  18       69.72       73.49      5.00 o 
  -8   8  18        0.29       -5.35      5.35 o 
  -7   8  18       29.37       33.78      2.53 o 
  -6   8  18      276.50      272.22      5.91 o 
  -5   8  18       29.44       44.21      3.73 o 
  -4   8  18      512.63      499.32     10.77 o 
  -3   8  18       14.94       15.05      2.85 o 
  -2   8  18       22.06       32.37      3.91 o 
  -1   8  18     1566.73     1435.36     18.16 o 
   0   8  18      146.52      153.82      5.94 o 
   1   8  18       24.90       28.70      3.22 o 
   2   8  18       27.55       35.14      4.28 o 
   3   8  18       47.63       46.27      4.12 o 
   4   8  18        5.37        2.39      3.34 o 
   5   8  18      317.45      310.73      9.76 o 
   6   8  18       48.06       65.68      5.92 o 
   7   8  18      191.51      193.58      7.02 o 
   8   8  18        1.59        4.13      4.40 o 
   9   8  18       86.52       96.53      8.66 o 
  10   8  18       29.33       36.04      7.27 o 
 -11   9  18       25.17       21.28     12.72 o 
 -10   9  18      238.87      238.66      9.90 o 
  -9   9  18        0.61       -2.36      4.30 o 
  -8   9  18        4.31       -3.33      3.33 o 
  -7   9  18       93.70       93.37      4.51 o 
  -6   9  18       12.28        7.91      3.15 o 
  -5   9  18      362.98      342.76     11.62 o 
  -4   9  18      176.51      194.43      7.14 o 
  -3   9  18        1.49       -2.62      2.62 o 
  -2   9  18        1.16       -0.89      2.75 o 
  -1   9  18      120.35      104.96      6.53 o 
   0   9  18      128.09      151.49      6.50 o 
   1   9  18        0.18        0.14      2.85 o 
   2   9  18       78.88       82.89      4.99 o 
   3   9  18      250.37      247.39      7.87 o 
   4   9  18      402.93      393.47      9.93 o 
   5   9  18        1.71       -2.15      4.21 o 
   6   9  18      402.25      436.05     13.82 o 
   7   9  18       36.06       35.99      4.76 o 
   8   9  18      248.46      256.46      7.75 o 
   9   9  18      191.21      197.02      9.09 o 
 -10  10  18        0.48       -5.80      5.80 o 
  -9  10  18        0.02       -5.40      5.40 o 
  -8  10  18      136.37      125.65      8.17 o 
  -7  10  18      152.49      146.77      5.81 o 
  -6  10  18       34.28       50.43      5.68 o 
  -5  10  18      868.36      832.24     22.08 o 
  -4  10  18       19.16       28.99      4.34 o 
  -3  10  18       62.03       72.93      5.40 o 
  -2  10  18       51.55       51.69      4.03 o 
  -1  10  18       85.67       78.68      5.28 o 
   0  10  18       38.77       41.81      4.68 o 
   1  10  18      934.19      918.60     14.56 o 
   2  10  18       71.37       59.36      4.95 o 
   3  10  18      253.36      259.46      8.54 o 
   4  10  18      118.82      130.19      6.91 o 
   5  10  18      123.47      158.02      7.53 o 
   6  10  18        7.56        8.43      5.08 o 
   7  10  18      901.00      876.44     15.86 o 
   8  10  18        5.69       15.42      4.51 o 
   9  10  18       30.20       32.60      6.20 o 
  -9  11  18        4.23       -3.08      5.20 o 
  -8  11  18        0.37        1.09      5.53 o 
  -7  11  18       34.73       50.89      5.66 o 
  -6  11  18       97.48      112.59      8.73 o 
  -5  11  18       32.78       29.44      7.92 o 
  -4  11  18       91.01       99.91      6.41 o 
  -3  11  18       73.54       79.45      4.65 o 
  -2  11  18      101.33       99.87      5.12 o 
  -1  11  18      165.14      170.16      7.98 o 
   0  11  18        2.86       -3.26      3.72 o 
   1  11  18        0.11        1.51      4.24 o 
   2  11  18      485.19      485.67     11.72 o 
   3  11  18        0.56        2.55      4.33 o 
   4  11  18        2.74        0.82      4.32 o 
   5  11  18      375.45      395.50     11.09 o 
   6  11  18       91.10       99.46     11.56 o 
   7  11  18        3.45        2.41      5.25 o 
   8  11  18       35.12       29.96      4.96 o 
  -9  12  18       17.93       12.87     14.27 o 
  -8  12  18       49.38       62.97      5.17 o 
  -7  12  18      488.90      498.05     10.94 o 
  -6  12  18       27.82       22.60      6.82 o 
  -5  12  18       28.74       25.08      6.92 o 
  -4  12  18        0.95       -0.92      4.20 o 
  -3  12  18        0.61        1.46      4.52 o 
  -2  12  18        5.98        7.54      4.31 o 
  -1  12  18       55.28       55.93      6.18 o 
   0  12  18       56.55       59.73      9.27 o 
   1  12  18       34.03       37.02      5.42 o 
   2  12  18        1.37        4.56      4.58 o 
   3  12  18      351.42      319.30     11.27 o 
   4  12  18        0.23        7.59      4.91 o 
   5  12  18       43.27       61.18      6.35 o 
   6  12  18        0.03       12.04      5.94 o 
   7  12  18       52.59       64.43      7.48 o 
  -7  13  18        5.16        4.69      5.17 o 
  -6  13  18       18.02        0.70      6.65 o 
  -5  13  18        5.39       -2.35      6.70 o 
  -4  13  18        3.84        6.86      4.71 o 
  -3  13  18       46.32       65.10      7.28 o 
  -2  13  18      178.72      185.72      8.12 o 
  -1  13  18       35.93       29.68      5.88 o 
   0  13  18        4.90        2.19      4.95 o 
   1  13  18       92.76       80.88      6.70 o 
   2  13  18       77.94       66.44      7.13 o 
   3  13  18        2.30        0.97      5.42 o 
   4  13  18       46.71       51.05      6.95 o 
   5  13  18       67.36       69.63      7.81 o 
   6  13  18      162.22      186.42     10.51 o 
  -6  14  18        1.98       -2.20      6.51 o 
  -5  14  18       70.20       60.28      8.89 o 
  -4  14  18      189.92      198.52     14.67 o 
  -3  14  18       48.48       54.78     10.14 o 
  -2  14  18        5.62        3.73      4.50 o 
  -1  14  18      141.56      142.87      8.92 o 
   0  14  18       42.75       40.71      6.47 o 
   1  14  18       20.61       15.16      6.49 o 
   2  14  18        0.66       -5.00      5.00 o 
   3  14  18        0.80       -5.45      5.45 o 
   4  14  18        1.23        3.12      5.92 o 
  -3  15  18      159.83      177.89     10.43 o 
  -2  15  18       29.75       20.90      7.16 o 
  -1  15  18       10.95        4.44      6.14 o 
   0  15  18      299.22      306.63     12.21 o 
   1  15  18        7.94        4.18      6.94 o 
   2  15  18       13.63        9.80     12.43 o 
 -13   0  19        3.71        4.04      3.93 o 
 -11   0  19      248.20      250.02      7.20 o 
  -9   0  19     1464.24     1407.97     22.79 o 
  -7   0  19     2025.14     2011.32     22.07 o 
  -5   0  19      829.21      818.08      9.00 o 
  -3   0  19      917.52      985.45      8.95 o 
  -1   0  19        0.26       -1.36      1.36 o 
   1   0  19        0.05        5.20      1.36 o 
   3   0  19     2219.19     2209.48     39.00 o 
   5   0  19       89.32       87.00      8.52 o 
   7   0  19       11.03        6.95      5.54 o 
   9   0  19      159.78      163.78     13.66 o 
  11   0  19      115.31      142.40     15.22 o 
 -13   1  19        1.76        3.88      2.77 o 
 -12   1  19        7.45        5.83      2.66 o 
 -11   1  19       49.72       60.24      3.69 o 
 -10   1  19      598.22      606.89      8.06 o 
  -9   1  19      432.90      454.19      6.21 o 
  -8   1  19       32.53       37.53      2.02 o 
  -7   1  19      110.83       97.88      2.57 o 
  -6   1  19      988.54      908.11      7.55 o 
  -5   1  19      109.62       99.29      2.01 o 
  -4   1  19     1695.75     1700.80      9.87 o 
  -3   1  19       52.30       49.36      1.30 o 
  -2   1  19     1485.95     1509.28      8.98 o 
  -1   1  19      243.25      363.64      3.82 o 
   0   1  19      986.60     1064.36      7.45 o 
   1   1  19      175.37      172.51      2.75 o 
   2   1  19      277.34      258.28      3.32 o 
   3   1  19      862.59      940.88      9.61 o 
   4   1  19      326.52      342.22      8.61 o 
   5   1  19      438.78      463.11      8.32 o 
   6   1  19        8.06        9.72      4.78 o 
   7   1  19      169.53      183.28      8.14 o 
   8   1  19       97.37       95.54      6.84 o 
   9   1  19        0.81       10.36      5.24 o 
  10   1  19       21.76       30.53      6.71 o 
  11   1  19       18.40       17.69      6.55 o 
  12   1  19       48.34       56.91      8.28 o 
 -13   2  19        4.49        0.57      3.00 o 
 -12   2  19        0.46       -1.64      2.32 o 
 -11   2  19       14.27       28.47      2.93 o 
 -10   2  19        8.89       10.08      2.21 o 
  -9   2  19        0.29        2.67      1.76 o 
  -8   2  19      163.03      176.76      3.48 o 
  -7   2  19      394.39      414.60      4.94 o 
  -6   2  19       88.69       62.41      1.88 o 
  -5   2  19      721.91      669.69      5.46 o 
  -4   2  19     1188.81     1126.30      7.46 o 
  -3   2  19      566.53      583.51      4.34 o 
  -2   2  19      831.23      799.41      5.38 o 
  -1   2  19      823.75      896.29      7.34 o 
   0   2  19     1575.55     1598.13     11.03 o 
   1   2  19     1448.42     1356.50      9.71 o 
   2   2  19        0.39       -0.77      1.31 o 
   3   2  19      458.30      410.70      5.75 o 
   4   2  19      129.87      136.13      4.29 o 
   5   2  19       14.21       16.73      3.69 o 
   6   2  19       33.02       27.82      3.82 o 
   7   2  19      282.54      282.10      8.70 o 
   8   2  19      207.19      206.00      9.49 o 
   9   2  19        0.01       -2.55      5.10 o 
  10   2  19      278.88      282.46     13.27 o 
  11   2  19        3.68        4.01      5.81 o 
 -13   3  19       14.76       26.72      3.34 o 
 -12   3  19      313.26      311.94      7.34 o 
 -11   3  19        2.47        9.49      2.89 o 
 -10   3  19      376.69      374.35      7.05 o 
  -9   3  19      315.30      318.85      5.14 o 
  -8   3  19       10.78       11.26      1.98 o 
  -7   3  19      356.54      352.60      4.94 o 
  -6   3  19       25.17       31.80      1.77 o 
  -5   3  19      610.06      579.98      5.20 o 
  -4   3  19      230.86      210.28      3.04 o 
  -3   3  19      210.13      217.19      2.74 o 
  -2   3  19     1894.72     1809.34     11.17 o 
  -1   3  19     1163.86     1172.79      9.14 o 
   0   3  19     3259.42     3223.58     20.83 o 
   1   3  19      855.76      847.25      8.17 o 
   2   3  19      103.21       86.58      2.96 o 
   3   3  19        5.59       -0.30      1.74 o 
   4   3  19        4.00       11.56      2.37 o 
   5   3  19       61.21       72.89      3.90 o 
   6   3  19     1061.70     1091.24     17.58 o 
   7   3  19       52.34       63.22      5.52 o 
   8   3  19       90.09       91.05      6.44 o 
   9   3  19      166.21      184.68     10.83 o 
  10   3  19       57.68       51.15      7.47 o 
  11   3  19        7.80       21.44      6.92 o 
 -13   4  19       43.25       49.03      4.62 o 
 -12   4  19        0.41        0.28      2.74 o 
 -11   4  19       28.37       31.67      3.55 o 
 -10   4  19        0.19       -1.23      2.31 o 
  -9   4  19       88.47       94.71      3.57 o 
  -8   4  19       11.63       17.92      2.23 o 
  -7   4  19     2076.78     2035.83     16.27 o 
  -6   4  19     1078.98      974.35      8.44 o 
  -5   4  19      889.05      883.17      7.36 o 
  -4   4  19      623.74      639.31      6.29 o 
  -3   4  19      369.96      340.18      3.87 o 
  -2   4  19       47.58       53.77      2.69 o 
  -1   4  19      303.61      312.44      4.58 o 
   0   4  19       41.62       55.53      2.81 o 
   1   4  19     2826.60     2768.47     24.95 o 
   2   4  19     2407.73     2279.85     20.84 o 
   3   4  19       92.58       65.18      3.47 o 
   4   4  19      149.78      142.73      4.63 o 
   5   4  19       92.75       79.62      4.09 o 
   6   4  19      109.08      106.23      5.80 o 
   7   4  19       13.43       21.94      5.60 o 
   8   4  19       82.36       79.30      6.29 o 
   9   4  19        5.70        2.08      4.68 o 
  10   4  19       54.05       37.44      7.55 o 
  11   4  19       48.23       43.42      7.92 o 
 -13   5  19       17.07       12.15      3.30 o 
 -12   5  19        0.98        2.52      3.66 o 
 -11   5  19        1.95       -1.44      3.00 o 
 -10   5  19       90.39       93.27      4.20 o 
  -9   5  19       23.96       22.94      2.98 o 
  -8   5  19      734.04      716.89     12.49 o 
  -7   5  19      701.99      725.44      9.92 o 
  -6   5  19        1.17       17.26      4.43 o 
  -5   5  19       90.98       92.76      2.69 o 
  -4   5  19     1056.91      949.84      8.85 o 
  -3   5  19      117.35      117.80      2.80 o 
  -2   5  19     2927.88     2807.07     23.45 o 
  -1   5  19      521.01      481.15      6.53 o 
   0   5  19      157.48      157.62      4.53 o 
   1   5  19      230.33      222.73      4.94 o 
   2   5  19      526.64      507.49      8.16 o 
   3   5  19     1627.89     1514.81     18.47 o 
   4   5  19      118.04      138.47      5.49 o 
   5   5  19      170.78      165.31      5.76 o 
   6   5  19        5.71        7.58      3.11 o 
   7   5  19       59.24       55.27      5.11 o 
   8   5  19        1.42       -4.52      5.17 o 
   9   5  19        0.10       -4.50      4.50 o 
  10   5  19      156.08      172.21     10.24 o 
  11   5  19        6.09        2.86      6.64 o 
 -12   6  19       19.86       20.39      3.65 o 
 -11   6  19        9.52        9.21      3.40 o 
 -10   6  19      104.82      104.37      6.25 o 
  -9   6  19      132.66      139.21      5.38 o 
  -8   6  19        5.61       13.79      3.82 o 
  -7   6  19      958.01      971.55     12.18 o 
  -6   6  19       18.94       18.62      2.87 o 
  -5   6  19      811.48      761.67      8.23 o 
  -4   6  19        4.56        2.10      1.73 o 
  -3   6  19      209.57      215.84      5.09 o 
  -2   6  19      560.74      519.30      8.18 o 
  -1   6  19        9.30       12.34      2.45 o 
   0   6  19      806.58      730.33     10.42 o 
   1   6  19      304.10      271.99      5.95 o 
   2   6  19       82.48       99.77      4.50 o 
   3   6  19     1398.17     1360.80     17.42 o 
   4   6  19       20.65       41.28      4.18 o 
   5   6  19       66.37       65.32      5.33 o 
   6   6  19       70.47       69.77      4.63 o 
   7   6  19       70.94       61.08      5.43 o 
   8   6  19       26.53       23.50      5.80 o 
   9   6  19      133.77      132.51      8.90 o 
  10   6  19        5.04        6.19      6.95 o 
  11   6  19      105.65       95.60      9.98 o 
 -12   7  19        0.01        3.79      3.49 o 
 -11   7  19      235.16      245.43     10.86 o 
 -10   7  19       83.64       83.89      4.78 o 
  -9   7  19        0.45       -2.97      9.52 o 
  -8   7  19        3.74       13.54      2.92 o 
  -7   7  19       22.16       33.37      2.89 o 
  -6   7  19      678.72      661.36      8.54 o 
  -5   7  19      435.90      417.22      6.25 o 
  -4   7  19      175.83      161.58      4.81 o 
  -3   7  19       28.67       20.18      2.75 o 
  -2   7  19        0.24       -2.25      2.25 o 
  -1   7  19       30.32       31.20      2.97 o 
   0   7  19      188.51      183.60      5.30 o 
   1   7  19       10.02       12.82      2.71 o 
   2   7  19      445.14      432.37      8.67 o 
   3   7  19       11.99        6.69      3.07 o 
   4   7  19      209.55      186.42      6.73 o 
   5   7  19      990.45      951.59     17.61 o 
   6   7  19        5.77       -0.34      3.40 o 
   7   7  19      192.56      185.30      6.64 o 
   8   7  19       11.92        1.93      5.26 o 
   9   7  19       31.10       34.00      6.71 o 
  10   7  19       14.43       24.38      6.66 o 
 -11   8  19       66.68       62.78      5.67 o 
 -10   8  19       57.25       42.88      5.67 o 
  -9   8  19       16.84       27.93     13.18 o 
  -8   8  19      465.65      465.17     14.02 o 
  -7   8  19      149.56      138.90      4.20 o 
  -6   8  19       43.44       32.78      3.59 o 
  -5   8  19      178.26      173.18      5.76 o 
  -4   8  19      939.16      867.88     15.23 o 
  -3   8  19        5.93       15.38      3.52 o 
  -2   8  19      900.19      814.42     11.99 o 
  -1   8  19     1123.00     1019.74     15.31 o 
   0   8  19      853.41      756.20     11.96 o 
   1   8  19       31.42       30.70      3.34 o 
   2   8  19      933.81      904.69     13.78 o 
   3   8  19       20.10       13.82      3.43 o 
   4   8  19       88.73       79.69      5.32 o 
   5   8  19       85.06       85.10      6.23 o 
   6   8  19       72.54       84.89      5.55 o 
   7   8  19      172.83      172.35      6.87 o 
   8   8  19        0.65       -4.12      4.12 o 
   9   8  19       30.82       22.25      7.61 o 
  10   8  19      202.23      220.70     11.93 o 
 -11   9  19        9.04       13.12      7.24 o 
 -10   9  19       52.35       46.90      6.42 o 
  -9   9  19       52.22       49.24      6.63 o 
  -8   9  19        6.90        1.87      5.56 o 
  -7   9  19       10.28        3.44      3.49 o 
  -6   9  19       41.51       41.13      4.29 o 
  -5   9  19       37.67       44.41      6.03 o 
  -4   9  19      427.55      444.63     10.50 o 
  -3   9  19       45.61       37.69      3.62 o 
  -2   9  19      344.67      361.60      7.85 o 
  -1   9  19       77.95       81.55      5.05 o 
   0   9  19       96.44      117.27      5.89 o 
   1   9  19      921.49      879.13     19.60 o 
   2   9  19       26.23       32.27      4.04 o 
   3   9  19       39.59       31.66      5.05 o 
   4   9  19        5.95       13.29      4.09 o 
   5   9  19      420.63      369.68     11.27 o 
   6   9  19       72.55       81.97      6.79 o 
   7   9  19       35.76       44.33      5.11 o 
   8   9  19      124.59      130.09      8.31 o 
   9   9  19       37.67       60.69      9.38 o 
 -10  10  19       26.39       36.50      8.12 o 
  -9  10  19        1.00       -3.72      4.95 o 
  -8  10  19        0.34       -4.58      4.58 o 
  -7  10  19      195.51      214.26      6.68 o 
  -6  10  19        6.47        4.13      4.24 o 
  -5  10  19        4.91        7.71      5.37 o 
  -4  10  19      308.07      304.51      9.10 o 
  -3  10  19      228.27      206.85      7.48 o 
  -2  10  19        3.77        0.07      2.88 o 
  -1  10  19       80.81       94.74      6.25 o 
   0  10  19      220.37      196.07      9.89 o 
   1  10  19        1.53        9.69      3.81 o 
   2  10  19       45.67       43.30      6.87 o 
   3  10  19       59.32       62.64      5.57 o 
   4  10  19       14.37       10.22      4.37 o 
   5  10  19        0.56       -0.40      4.29 o 
   6  10  19      108.73       98.27      7.54 o 
   7  10  19      114.97      158.56      9.51 o 
   8  10  19      159.42      171.72      7.21 o 
  -9  11  19        6.24        0.57      5.11 o 
  -8  11  19      148.06      173.22     10.03 o 
  -7  11  19      362.72      354.01      8.89 o 
  -6  11  19      483.66      495.59     15.38 o 
  -5  11  19       79.05       92.06      8.34 o 
  -4  11  19        1.51        1.78      4.01 o 
  -3  11  19       50.62       45.78      4.48 o 
  -2  11  19        0.47       -2.95      2.95 o 
  -1  11  19      313.93      306.01     10.05 o 
   0  11  19      503.54      557.22     12.36 o 
   1  11  19       11.96       -3.29      4.03 o 
   2  11  19      329.64      294.57      9.46 o 
   3  11  19      156.22      162.15      7.67 o 
   4  11  19       22.46       20.74      5.06 o 
   5  11  19        0.30        2.16      4.55 o 
   6  11  19        0.47       -2.63      5.20 o 
   7  11  19      150.82      151.63     12.04 o 
   8  11  19       12.64       14.03      6.23 o 
  -8  12  19       43.89       46.03      4.81 o 
  -7  12  19      128.89      140.87      7.64 o 
  -6  12  19        0.01       -4.26      9.34 o 
  -5  12  19      317.34      341.08     16.54 o 
  -4  12  19        5.73        3.52      4.30 o 
  -3  12  19       44.64       37.95      3.95 o 
  -2  12  19       10.51       17.91      7.26 o 
  -1  12  19        5.33        6.83      4.48 o 
   0  12  19        0.55       -3.95      3.95 o 
   1  12  19      204.81      214.72      8.58 o 
   2  12  19       45.08       39.32      6.10 o 
   3  12  19        0.05        3.66      5.13 o 
   4  12  19      584.20      587.37     19.28 o 
   5  12  19       19.52       17.70      5.47 o 
   6  12  19      177.59      167.34      9.58 o 
   7  12  19       14.73       14.28      6.77 o 
  -7  13  19       17.29        5.85      5.20 o 
  -6  13  19       29.29       10.06      6.95 o 
  -5  13  19      222.33      226.81     12.25 o 
  -4  13  19        6.95       18.22      5.48 o 
  -3  13  19       10.94       16.73      6.01 o 
  -2  13  19      184.95      206.80      8.53 o 
  -1  13  19       67.22       71.73      6.84 o 
   0  13  19       56.50       49.32      5.83 o 
   1  13  19        3.63        3.23      4.85 o 
   2  13  19      114.56      127.93      8.69 o 
   3  13  19        0.47        0.60      5.45 o 
   4  13  19        8.39        8.95      6.55 o 
   5  13  19       83.76       97.88      8.47 o 
  -6  14  19       34.41       13.04     14.16 o 
  -5  14  19        7.00        0.85      6.82 o 
  -4  14  19       58.94       85.24     11.66 o 
  -3  14  19      309.44      337.60     12.88 o 
  -2  14  19       80.48       94.65      6.75 o 
  -1  14  19       11.41        5.01      6.52 o 
   0  14  19       25.18       33.37      6.48 o 
   1  14  19        0.42       -4.77      4.77 o 
   2  14  19        6.18        4.45      5.80 o 
   3  14  19        0.55       -3.16      5.75 o 
   4  14  19       14.50       19.35      6.63 o 
  -3  15  19       61.10       72.88     15.90 o 
  -2  15  19      103.79      105.56      9.59 o 
  -1  15  19       45.71       59.35      7.80 o 
   0  15  19       14.72       25.72     11.12 o 
   1  15  19       74.00       59.50     15.11 o 
 -12   0  20        8.61        9.80      3.95 o 
 -10   0  20      434.67      403.29      9.12 o 
  -8   0  20       85.77       84.24      4.14 o 
  -6   0  20        1.21       -0.25      1.67 o 
  -4   0  20     5346.67     5031.70     38.57 o 
  -2   0  20      670.08      704.42      7.01 o 
   0   0  20     2490.04     2488.17     20.19 o 
   2   0  20      960.73      895.47     12.78 o 
   4   0  20     3215.97     3127.49     51.67 o 
   6   0  20       41.86       68.74      9.29 o 
   8   0  20        0.28       -6.05      6.05 o 
  10   0  20      199.66      208.17     16.74 o 
 -13   1  20       38.86       45.72      5.26 o 
 -12   1  20       14.57        9.43      2.86 o 
 -11   1  20       96.26       90.03      3.94 o 
 -10   1  20       44.17       52.47      2.94 o 
  -9   1  20      524.71      500.52      6.28 o 
  -8   1  20      426.99      471.67      5.73 o 
  -7   1  20        1.14        2.48      1.37 o 
  -6   1  20      385.22      353.45      3.92 o 
  -5   1  20      295.97      283.89      3.28 o 
  -4   1  20      107.20      112.18      2.18 o 
  -3   1  20        5.91       11.33      1.01 o 
  -2   1  20      162.35      164.55      2.28 o 
  -1   1  20      378.04      359.58      3.91 o 
   0   1  20      249.63      281.99      3.20 o 
   1   1  20      308.68      275.77      3.94 o 
   2   1  20      830.68      803.12      8.38 o 
   3   1  20       43.44       42.14      2.64 o 
   4   1  20        1.69        2.27      4.48 o 
   5   1  20      475.03      423.45     12.87 o 
   6   1  20      812.36      806.85     17.41 o 
   7   1  20      135.81      121.22      7.40 o 
   8   1  20        8.90        6.57      7.75 o 
   9   1  20      696.37      658.59     19.52 o 
  10   1  20        0.23        2.63      5.58 o 
  11   1  20       38.49       62.01      8.30 o 
 -13   2  20        7.24       11.18      3.30 o 
 -12   2  20       41.42       42.26      3.53 o 
 -11   2  20      215.51      222.52      5.50 o 
 -10   2  20        2.19        4.73      2.18 o 
  -9   2  20       30.63       35.71      2.29 o 
  -8   2  20      136.63      140.10      3.22 o 
  -7   2  20      135.01      150.99      3.14 o 
  -6   2  20       90.59       67.53      1.97 o 
  -5   2  20      362.81      380.65      3.72 o 
  -4   2  20     2276.49     2173.81     13.34 o 
  -3   2  20     2426.18     2410.71     13.21 o 
  -2   2  20        8.99        9.40      1.07 o 
  -1   2  20       34.62       45.89      2.56 o 
   0   2  20      550.38      550.40      5.35 o 
   1   2  20      775.29      780.60      8.11 o 
   2   2  20      285.34      269.65      4.54 o 
   3   2  20       17.95       28.60      2.24 o 
   4   2  20      107.11      142.34      4.73 o 
   5   2  20        8.36        4.20      5.16 o 
   6   2  20       99.65      100.89      5.73 o 
   7   2  20      524.19      530.24     14.37 o 
   8   2  20        4.61       10.24      6.05 o 
   9   2  20        8.45        3.84      6.63 o 
  10   2  20        0.99        6.81      6.18 o 
  11   2  20       35.66       33.22      7.34 o 
 -13   3  20      219.84      222.41      6.31 o 
 -12   3  20       48.59       62.76      3.95 o 
 -11   3  20      335.06      342.99      7.30 o 
 -10   3  20      109.34      115.22      4.13 o 
  -9   3  20       96.58       90.62      3.22 o 
  -8   3  20      134.64      114.45      3.38 o 
  -7   3  20       49.67       47.16      2.47 o 
  -6   3  20       84.93      107.06      2.63 o 
  -5   3  20     1504.54     1423.76      9.85 o 
  -4   3  20      276.60      260.85      3.35 o 
  -3   3  20      510.95      485.00      4.62 o 
  -2   3  20      810.16      767.18      6.47 o 
  -1   3  20      645.49      609.15      6.69 o 
   0   3  20      295.88      295.41      8.92 o 
   1   3  20     2321.45     2314.07     20.31 o 
   2   3  20      542.54      517.35      6.86 o 
   3   3  20      325.53      331.08      6.00 o 
   4   3  20     1249.25     1126.37     13.81 o 
   5   3  20      217.65      217.79      6.10 o 
   6   3  20       13.17       15.54      3.86 o 
   7   3  20     1232.06     1246.36     23.37 o 
   8   3  20       29.61       30.76      5.07 o 
   9   3  20      159.43      172.97     15.56 o 
  10   3  20        6.38       11.67     13.83 o 
  11   3  20       81.02       76.62      8.98 o 
 -13   4  20      112.72      129.82      6.66 o 
 -12   4  20        2.51        1.91      3.01 o 
 -11   4  20       68.99       68.96      4.67 o 
 -10   4  20        6.67        7.55      2.59 o 
  -9   4  20        0.88        1.05      4.12 o 
  -8   4  20       37.31       33.98      3.06 o 
  -7   4  20      145.93      161.53      3.86 o 
  -6   4  20     2341.85     2377.06     19.12 o 
  -5   4  20       45.45       58.93      3.72 o 
  -4   4  20      128.11      131.96      2.93 o 
  -3   4  20      741.37      710.88      6.73 o 
  -2   4  20       78.33       69.74      3.19 o 
  -1   4  20      854.16      764.11      9.75 o 
   0   4  20      380.45      423.99      6.74 o 
   1   4  20       88.33       84.29      3.52 o 
   2   4  20       17.72       29.61      3.53 o 
   3   4  20      135.80      129.14      4.72 o 
   4   4  20        3.17       -2.34      2.34 o 
   5   4  20      274.01      287.70      7.12 o 
   6   4  20      166.04      165.98      6.90 o 
   7   4  20        0.79        6.11      4.40 o 
   8   4  20      111.54      122.94      8.19 o 
   9   4  20        0.39       -0.24      4.86 o 
  10   4  20       13.98       13.53      6.57 o 
  11   4  20       16.58       11.37      6.82 o 
 -13   5  20        0.10        3.88      3.70 o 
 -12   5  20       14.17        7.74      3.53 o 
 -11   5  20       22.00       14.71      3.39 o 
 -10   5  20        0.02        4.63      2.69 o 
  -9   5  20       24.95       22.75      3.18 o 
  -8   5  20      515.27      521.11      9.05 o 
  -7   5  20       42.78       74.63      6.17 o 
  -6   5  20      424.72      445.81      5.40 o 
  -5   5  20      597.01      547.24      5.92 o 
  -4   5  20        0.81        2.78      2.68 o 
  -3   5  20     1302.00     1193.07     11.14 o 
  -2   5  20      124.14      123.99      4.21 o 
  -1   5  20       22.18       18.37      2.27 o 
   0   5  20     2927.84     2805.71     27.60 o 
   1   5  20        2.81        2.45      2.12 o 
   2   5  20      695.74      713.30     10.14 o 
   3   5  20     1804.27     1744.22     20.76 o 
   4   5  20        0.39       -1.70      2.68 o 
   5   5  20       16.18       22.71      3.72 o 
   6   5  20       94.89       90.86      4.91 o 
   7   5  20       80.40       94.61      8.46 o 
   8   5  20      143.79      137.66      8.75 o 
   9   5  20        0.15       -4.77      4.77 o 
  10   5  20      111.98      122.32     16.86 o 
  11   5  20      100.24      100.68     15.95 o 
 -12   6  20       66.27       74.15      4.81 o 
 -11   6  20        0.16        1.48      3.22 o 
 -10   6  20        6.12        5.52      2.84 o 
  -9   6  20      319.91      306.21      7.56 o 
  -8   6  20      307.83      311.85      7.03 o 
  -7   6  20      100.04       95.69      3.68 o 
  -6   6  20      284.09      276.47      4.55 o 
  -5   6  20      170.26      156.60      3.79 o 
  -4   6  20      412.23      375.37      5.96 o 
  -3   6  20      219.86      202.23      4.59 o 
  -2   6  20     2134.39     2097.58     23.25 o 
  -1   6  20     2059.53     1920.08     20.23 o 
   0   6  20       60.05       70.57      3.69 o 
   1   6  20      127.04       97.67      3.82 o 
   2   6  20       52.51       62.40      3.60 o 
   3   6  20      192.14      227.78      6.42 o 
   4   6  20     1520.91     1452.32     20.45 o 
   5   6  20      133.76      141.76      7.63 o 
   6   6  20       12.14        5.85      3.35 o 
   7   6  20        0.38       -3.48      3.48 o 
   8   6  20      112.62      118.65      8.40 o 
   9   6  20       18.33       23.60      6.34 o 
  10   6  20      122.14      131.04      9.62 o 
 -12   7  20       10.40       10.15      3.95 o 
 -11   7  20       21.50       23.03      4.12 o 
 -10   7  20      223.85      216.56      6.87 o 
  -9   7  20      233.66      222.49      6.88 o 
  -8   7  20      126.37      142.43      7.41 o 
  -7   7  20       21.91       19.06      2.98 o 
  -6   7  20      167.51      168.71      4.27 o 
  -5   7  20       39.79       56.81      3.18 o 
  -4   7  20      206.37      203.07      5.85 o 
  -3   7  20      416.54      354.98     11.87 o 
  -2   7  20        2.44       -2.45      2.45 o 
  -1   7  20       34.24       33.34      3.37 o 
   0   7  20        0.30       -0.28      2.40 o 
   1   7  20       16.58       13.04      2.81 o 
   2   7  20      780.41      749.90     11.94 o 
   3   7  20      125.13      163.23      6.02 o 
   4   7  20        1.27       -0.23      3.29 o 
   5   7  20        6.40        4.65      4.63 o 
   6   7  20       52.25       47.55      4.58 o 
   7   7  20        1.13        2.57      3.47 o 
   8   7  20       30.06       21.06      4.92 o 
   9   7  20      298.12      289.97     12.46 o 
  10   7  20       29.36       27.66      6.98 o 
 -11   8  20       52.02       47.60     10.94 o 
 -10   8  20        0.85        8.11     14.76 o 
  -9   8  20      100.63      101.28      6.50 o 
  -8   8  20       13.23       27.41      4.01 o 
  -7   8  20      435.70      459.59      7.40 o 
  -6   8  20        0.82        0.65      2.93 o 
  -5   8  20      670.27      597.99     12.68 o 
  -4   8  20      302.68      283.97      8.16 o 
  -3   8  20     1645.24     1547.75     20.31 o 
  -2   8  20      106.07      124.68      4.94 o 
  -1   8  20        9.68       14.02      3.45 o 
   0   8  20      767.79      719.78     11.67 o 
   1   8  20      212.15      216.64      6.11 o 
   2   8  20      401.81      370.21      8.44 o 
   3   8  20       46.74       30.03      4.29 o 
   4   8  20        3.80        0.38      4.25 o 
   5   8  20        2.28        3.78      4.03 o 
   6   8  20      373.36      359.61     10.91 o 
   7   8  20        0.35       -0.37      3.71 o 
   8   8  20       90.19      104.56      7.30 o 
   9   8  20        0.04        3.82      6.22 o 
 -11   9  20        1.71        1.79      5.65 o 
 -10   9  20        0.03        3.08      4.59 o 
  -9   9  20        1.39       -5.74      5.74 o 
  -8   9  20       17.83        9.90      4.88 o 
  -7   9  20       96.89       99.57      4.67 o 
  -6   9  20       83.66       92.04      5.01 o 
  -5   9  20       52.58       44.21      6.00 o 
  -4   9  20        2.15        3.21      3.54 o 
  -3   9  20       34.50       24.94      3.38 o 
  -2   9  20      366.67      342.11      9.21 o 
  -1   9  20      153.74      161.85      6.51 o 
   0   9  20       45.70       51.58      4.67 o 
   1   9  20      534.71      560.81     10.78 o 
   2   9  20      267.12      266.15      7.45 o 
   3   9  20      202.50      193.33      7.37 o 
   4   9  20      143.60      136.70      6.80 o 
   5   9  20        0.68        0.46      4.41 o 
   6   9  20       97.79       92.68      6.97 o 
   7   9  20      136.55      130.06      6.79 o 
   8   9  20        0.40       -3.84      4.95 o 
   9   9  20       84.12       95.74      9.42 o 
 -10  10  20       48.16       52.88      8.73 o 
  -9  10  20        8.66        0.47      4.83 o 
  -8  10  20       57.37       46.49      6.60 o 
  -7  10  20      453.12      457.25      9.53 o 
  -6  10  20      202.34      226.67      8.76 o 
  -5  10  20       51.73       37.62      6.30 o 
  -4  10  20      211.06      217.84      7.97 o 
  -3  10  20       34.74       38.30      4.80 o 
  -2  10  20        7.60        2.83      3.08 o 
  -1  10  20      491.72      461.83     11.81 o 
   0  10  20      145.93      158.79      7.02 o 
   1  10  20        0.46        5.06      3.73 o 
   2  10  20        2.99       -1.96      3.75 o 
   3  10  20       26.14       10.06      4.27 o 
   4  10  20       37.81       31.18      5.26 o 
   5  10  20      152.98      151.47      7.69 o 
   6  10  20       12.08       14.49      5.42 o 
   7  10  20        3.09        5.25      4.45 o 
   8  10  20        1.15       -1.77      4.04 o 
  -9  11  20        3.11        3.85      5.58 o 
  -8  11  20      200.47      201.49     10.38 o 
  -7  11  20      169.10      180.08      6.87 o 
  -6  11  20      273.50      293.47     12.21 o 
  -5  11  20       47.95       54.02      7.39 o 
  -4  11  20      306.35      299.61      9.50 o 
  -3  11  20       25.91       21.86      3.66 o 
  -2  11  20        8.47        8.44      3.67 o 
  -1  11  20       32.19       35.06      5.28 o 
   0  11  20      442.96      457.41     11.27 o 
   1  11  20       89.19       83.78      6.20 o 
   2  11  20      170.27      178.46      7.95 o 
   3  11  20      291.81      295.32     10.61 o 
   4  11  20       27.76       22.43      5.14 o 
   5  11  20       13.51       12.74      5.14 o 
   6  11  20        1.24       -5.19      5.19 o 
   7  11  20       15.70       12.18      5.97 o 
  -8  12  20       76.33      109.93      9.05 o 
  -7  12  20       30.93       38.08      4.83 o 
  -6  12  20       26.38       11.01      6.75 o 
  -5  12  20       43.25       50.58      7.61 o 
  -4  12  20       22.70       26.57      5.13 o 
  -3  12  20      148.19      137.30      7.10 o 
  -2  12  20      409.84      402.25     10.98 o 
  -1  12  20      154.81      153.65      8.39 o 
   0  12  20       23.59       24.26      4.85 o 
   1  12  20      131.68      156.30      8.33 o 
   2  12  20      227.66      242.75     12.92 o 
   3  12  20      112.18      110.92      8.52 o 
   4  12  20       22.99       35.96      6.52 o 
   5  12  20      173.27      177.07      8.81 o 
   6  12  20       50.11       55.90      7.26 o 
  -7  13  20       11.15        8.87      5.35 o 
  -6  13  20        1.97       -5.84      5.84 o 
  -5  13  20       12.27       20.60      7.08 o 
  -4  13  20      495.92      499.01     12.96 o 
  -3  13  20        3.22       -5.03      5.03 o 
  -2  13  20       73.34       76.18      6.32 o 
  -1  13  20        1.55        5.99      5.08 o 
   0  13  20       11.96        8.49      4.87 o 
   1  13  20       21.88       24.74      5.50 o 
   2  13  20       68.85       73.90      7.51 o 
   3  13  20      108.03      132.16     16.32 o 
   4  13  20       16.44       10.61      5.90 o 
   5  13  20       72.91       88.39     10.79 o 
  -5  14  20       16.25        9.93      8.36 o 
  -4  14  20       61.45       68.62     10.96 o 
  -3  14  20       78.93      107.07     17.35 o 
  -2  14  20      140.44      138.14      7.52 o 
  -1  14  20        2.47       10.93      6.60 o 
   0  14  20      151.51      174.10      9.88 o 
   1  14  20       23.06       13.87      5.62 o 
   2  14  20       30.70       18.99      6.49 o 
   3  14  20        2.29        5.82      5.96 o 
  -1  15  20        5.65        0.73      9.31 o 
   0  15  20        6.52       11.53     12.31 o 
 -13   0  21       71.11       65.47      5.89 o 
 -11   0  21        4.50        2.18      3.31 o 
  -9   0  21      681.08      683.02     11.59 o 
  -7   0  21       37.27       43.35      2.59 o 
  -5   0  21      782.80      728.95      9.20 o 
  -3   0  21     2631.91     2473.63     19.62 o 
  -1   0  21      132.59      124.17      3.08 o 
   1   0  21     5875.42     5529.56     73.50 o 
   3   0  21      376.03      388.84     15.84 o 
   5   0  21     2462.29     2418.06     65.38 o 
   7   0  21      123.62      115.81     11.98 o 
   9   0  21      133.64      139.37     14.50 o 
  11   0  21      103.40      130.75     15.22 o 
 -13   1  21       78.31       83.61      4.46 o 
 -12   1  21       86.42       85.43      3.98 o 
 -11   1  21        2.10        6.32      2.47 o 
 -10   1  21       26.34       34.28      2.76 o 
  -9   1  21       58.26       62.31      2.72 o 
  -8   1  21      142.85      143.14      3.43 o 
  -7   1  21      109.03      118.14      2.65 o 
  -6   1  21        1.64        0.68      1.18 o 
  -5   1  21      761.23      725.00      6.05 o 
  -4   1  21     1003.51      983.56      6.62 o 
  -3   1  21      542.62      491.72      4.37 o 
  -2   1  21      275.72      286.54      3.08 o 
  -1   1  21      208.22      211.94      3.16 o 
   0   1  21      110.68      120.52      2.71 o 
   1   1  21       90.24       78.25      3.07 o 
   2   1  21      430.65      405.25      5.70 o 
   3   1  21        7.99       12.80      2.33 o 
   4   1  21      986.69      967.76     22.72 o 
   5   1  21      526.78      498.92     13.45 o 
   6   1  21      190.24      190.28      8.59 o 
   7   1  21       20.71       23.26      5.67 o 
   8   1  21        0.11       -5.65      5.65 o 
   9   1  21        0.27        9.45      5.87 o 
  10   1  21      274.68      282.66     13.54 o 
  11   1  21       97.88       99.77      9.85 o 
 -13   2  21       10.47        8.57      3.48 o 
 -12   2  21       84.46       88.43      4.48 o 
 -11   2  21        9.52        9.98      2.98 o 
 -10   2  21      204.57      209.78      5.24 o 
  -9   2  21      515.65      504.90      6.43 o 
  -8   2  21        6.52       10.79      1.86 o 
  -7   2  21      171.97      179.25      3.19 o 
  -6   2  21        1.05        1.78      1.33 o 
  -5   2  21      720.03      679.01      5.44 o 
  -4   2  21     1738.45     1685.46     10.40 o 
  -3   2  21       61.76       77.20      2.48 o 
  -2   2  21     3295.58     3080.29     20.49 o 
  -1   2  21     3402.41     3333.83     24.69 o 
   0   2  21     2009.80     2016.46     17.43 o 
   1   2  21     1486.80     1495.20     14.19 o 
   2   2  21       31.05       39.75      2.46 o 
   3   2  21      206.84      195.13      4.49 o 
   4   2  21       42.37       41.02      4.38 o 
   5   2  21       16.87        8.92      4.44 o 
   6   2  21       67.39       84.36      8.51 o 
   7   2  21      187.65      210.74      9.59 o 
   8   2  21      532.59      519.08     17.31 o 
   9   2  21        0.01        2.83      5.82 o 
  10   2  21       72.51       72.87      8.77 o 
  11   2  21        8.84        1.24      6.15 o 
 -13   3  21       37.24       57.11      4.56 o 
 -12   3  21      161.91      152.56      5.42 o 
 -11   3  21      104.56      128.49      7.05 o 
 -10   3  21       31.15       30.10      2.92 o 
  -9   3  21      202.13      196.13      4.48 o 
  -8   3  21        0.02       -1.88      1.88 o 
  -7   3  21       49.93       56.89      2.14 o 
  -6   3  21      520.01      469.33      5.38 o 
  -5   3  21      128.82      157.44      2.74 o 
  -4   3  21      241.61      232.83      3.48 o 
  -3   3  21      346.06      310.92      4.09 o 
  -2   3  21     3399.53     3207.80     24.30 o 
  -1   3  21     1656.86     1612.42     14.63 o 
   0   3  21      227.03      234.02      5.28 o 
   1   3  21      136.88      137.01      5.41 o 
   2   3  21        1.66        6.67      2.46 o 
   3   3  21      340.96      257.49      5.96 o 
   4   3  21      594.87      548.35      9.06 o 
   5   3  21        0.07       -2.51      2.51 o 
   6   3  21       18.28       18.64      4.10 o 
   7   3  21       96.73      115.60      7.93 o 
   8   3  21      458.51      484.05     14.53 o 
   9   3  21       17.58        8.71      6.13 o 
  10   3  21      145.96      153.53     11.28 o 
  11   3  21        4.88        0.84      6.26 o 
 -13   4  21       84.92       90.89      8.74 o 
 -12   4  21       17.09       17.30      3.56 o 
 -11   4  21       29.72       31.36      3.68 o 
 -10   4  21      208.08      230.74      6.19 o 
  -9   4  21       19.90       21.76      3.55 o 
  -8   4  21      244.18      239.55      5.97 o 
  -7   4  21        9.61       10.77      2.67 o 
  -6   4  21        8.00       24.56      2.52 o 
  -5   4  21     1154.14     1147.44      9.77 o 
  -4   4  21      309.66      290.76      4.38 o 
  -3   4  21      266.26      280.34      4.07 o 
  -2   4  21     2340.72     2279.57     20.56 o 
  -1   4  21      543.53      477.23      6.64 o 
   0   4  21      838.00      813.69     10.62 o 
   1   4  21      915.46      824.61     10.09 o 
   2   4  21      664.40      595.09      8.85 o 
   3   4  21       16.95        6.15      2.55 o 
   4   4  21      109.33      105.91      4.94 o 
   5   4  21       27.33       22.28      3.26 o 
   6   4  21      750.38      737.24     14.30 o 
   7   4  21     1143.54     1117.66     20.51 o 
   8   4  21       57.77       66.15      6.92 o 
   9   4  21        2.65       -0.79      5.48 o 
  10   4  21       18.91       16.45      6.91 o 
  11   4  21       34.09       28.56      9.99 o 
 -12   5  21       21.41       15.71      3.58 o 
 -11   5  21       44.24       46.09      4.15 o 
 -10   5  21      201.96      197.53      5.80 o 
  -9   5  21      131.75      132.22      5.30 o 
  -8   5  21       30.82       40.69      3.37 o 
  -7   5  21     1454.90     1391.01     16.06 o 
  -6   5  21        5.87        8.97      2.27 o 
  -5   5  21      678.61      707.61      7.52 o 
  -4   5  21      395.02      380.59      5.35 o 
  -3   5  21       21.40       25.50      2.25 o 
  -2   5  21       45.49       39.60      2.95 o 
  -1   5  21      423.27      399.61      6.49 o 
   0   5  21       93.11       95.95      3.98 o 
   1   5  21      705.07      664.49      8.98 o 
   2   5  21        1.20        2.35      2.39 o 
   3   5  21        4.03        5.76      2.94 o 
   4   5  21      227.60      205.53      6.60 o 
   5   5  21       78.28       87.55      4.84 o 
   6   5  21       34.65       33.90      3.96 o 
   7   5  21       32.33       32.13      5.28 o 
   8   5  21        8.20        7.39      5.20 o 
   9   5  21       31.92       33.92      6.49 o 
  10   5  21      138.39      156.39     11.60 o 
 -12   6  21        5.08        4.25      3.36 o 
 -11   6  21      140.76      145.34      6.22 o 
 -10   6  21       22.14       16.03      3.21 o 
  -9   6  21        0.52       -0.41      2.92 o 
  -8   6  21        5.05        4.04      2.64 o 
  -7   6  21      162.56      164.94      4.51 o 
  -6   6  21        0.63        5.47      2.72 o 
  -5   6  21       38.42       43.31      2.31 o 
  -4   6  21        5.53       -1.38      2.06 o 
  -3   6  21      130.66      125.12      5.00 o 
  -2   6  21      119.70      131.24      4.85 o 
  -1   6  21        0.45        5.58      2.72 o 
   0   6  21     2175.44     1949.30     23.48 o 
   1   6  21       43.79       48.45      3.17 o 
   2   6  21     1082.34      983.25     12.98 o 
   3   6  21       98.29      119.89      5.18 o 
   4   6  21      119.59      126.95      6.39 o 
   5   6  21      557.64      525.49     12.21 o 
   6   6  21        1.96       -0.56      3.23 o 
   7   6  21        0.89       -4.63      4.63 o 
   8   6  21        2.31       -0.42      4.91 o 
   9   6  21        1.45       -3.22      5.20 o 
  10   6  21        0.16       -5.73      5.73 o 
 -12   7  21       80.53       79.88      5.37 o 
 -11   7  21       58.18       56.71      4.92 o 
 -10   7  21        1.02        3.87      4.35 o 
  -9   7  21       98.60      102.54      6.11 o 
  -8   7  21      671.97      693.46     12.19 o 
  -7   7  21       15.11        6.39      5.66 o 
  -6   7  21        0.85       -2.26      2.26 o 
  -5   7  21      544.97      550.74      7.90 o 
  -4   7  21      879.31      842.83     13.34 o 
  -3   7  21      671.43      611.63     10.48 o 
  -2   7  21       26.29       28.69      3.10 o 
  -1   7  21       10.58        2.09      2.62 o 
   0   7  21       28.47       24.36      3.23 o 
   1   7  21       20.90       33.96      3.81 o 
   2   7  21      149.97      141.19      5.50 o 
   3   7  21     1927.94     1889.71     27.84 o 
   4   7  21        2.93        6.39      3.47 o 
   5   7  21        5.53        4.64      4.05 o 
   6   7  21       25.22       17.65      4.18 o 
   7   7  21       18.71       16.97      4.08 o 
   8   7  21        4.70       -4.24      4.24 o 
   9   7  21      167.71      163.44     10.48 o 
  10   7  21      104.59      119.53     11.27 o 
 -11   8  21        8.92       11.41      5.54 o 
 -10   8  21       83.84       91.74      8.93 o 
  -9   8  21        5.31        7.73      4.28 o 
  -8   8  21      101.11      103.36      5.54 o 
  -7   8  21      465.09      442.34      7.75 o 
  -6   8  21      323.58      290.74      7.38 o 
  -5   8  21       45.66       50.18      3.69 o 
  -4   8  21      373.97      351.20      9.28 o 
  -3   8  21       31.70       35.01      3.59 o 
  -2   8  21      227.37      233.96      6.31 o 
  -1   8  21       69.08       70.63      4.77 o 
   0   8  21      371.14      355.37      8.93 o 
   1   8  21      640.72      639.13     10.41 o 
   2   8  21      204.16      181.77      6.28 o 
   3   8  21       55.23       53.50      4.80 o 
   4   8  21       15.98       16.74      4.84 o 
   5   8  21        8.92        1.05      4.16 o 
   6   8  21        2.42        1.19      4.45 o 
   7   8  21       17.23       11.33      4.16 o 
   8   8  21      383.74      369.87     11.50 o 
   9   8  21        7.22       15.22      6.68 o 
 -11   9  21      117.06      124.27     15.58 o 
 -10   9  21       22.92       17.11      5.46 o 
  -9   9  21       59.14       62.80     14.02 o 
  -8   9  21        1.73       -2.49      4.74 o 
  -7   9  21       90.55       97.21      4.79 o 
  -6   9  21       45.03       47.96      4.26 o 
  -5   9  21       10.51       -1.55      4.64 o 
  -4   9  21      118.84      108.23      6.05 o 
  -3   9  21      102.57       94.51      4.81 o 
  -2   9  21        0.58        2.84      2.95 o 
  -1   9  21      669.15      628.90     12.16 o 
   0   9  21       21.84       21.01      4.04 o 
   1   9  21      233.66      251.60      7.52 o 
   2   9  21        6.02        7.42      3.49 o 
   3   9  21      186.99      192.74      7.55 o 
   4   9  21      124.24      141.89      7.08 o 
   5   9  21      428.36      430.44     12.31 o 
   6   9  21        4.13        9.61      5.57 o 
   7   9  21      122.19      118.79      6.72 o 
   8   9  21       62.32       67.19      6.82 o 
   9   9  21       38.48       47.19      9.54 o 
 -10  10  21        2.37       -4.58      6.52 o 
  -9  10  21        2.37       -0.12      6.43 o 
  -8  10  21      102.25      107.54      8.09 o 
  -7  10  21       64.41       80.06      6.18 o 
  -6  10  21      468.21      497.35     14.65 o 
  -5  10  21      107.67      116.64      8.41 o 
  -4  10  21        7.60        5.49      3.97 o 
  -3  10  21      451.36      436.34      9.62 o 
  -2  10  21       48.36       39.30      3.98 o 
  -1  10  21       24.71       20.70      4.49 o 
   0  10  21     1204.38     1155.47     18.54 o 
   1  10  21      413.63      405.97      9.60 o 
   2  10  21        1.28       -1.42      3.81 o 
   3  10  21        0.03       -3.90      3.90 o 
   4  10  21      123.70      127.90      7.24 o 
   5  10  21       11.91       10.04      4.63 o 
   6  10  21      121.11      117.53      8.18 o 
   7  10  21       43.92       63.83      5.97 o 
   8  10  21        8.07        0.49      4.19 o 
  -9  11  21      189.49      207.36     10.16 o 
  -8  11  21       28.75       39.37      7.02 o 
  -7  11  21      202.78      221.07      7.47 o 
  -6  11  21      224.54      242.94     11.37 o 
  -5  11  21      572.89      557.90     16.72 o 
  -4  11  21        2.99        2.47      4.26 o 
  -3  11  21        8.58       10.40      3.40 o 
  -2  11  21       36.94       43.24      5.49 o 
  -1  11  21      197.88      189.51      8.46 o 
   0  11  21       59.66       78.48      6.03 o 
   1  11  21        0.59       -4.00      4.65 o 
   2  11  21       85.00       78.85      6.70 o 
   3  11  21       74.80       98.65      7.55 o 
   4  11  21       88.56       90.43      6.83 o 
   5  11  21      242.75      252.01      9.56 o 
   6  11  21       19.00       10.28      5.78 o 
   7  11  21        3.62        0.94      5.35 o 
  -8  12  21       37.63       22.30      8.95 o 
  -7  12  21       69.82       73.25      5.81 o 
  -6  12  21       33.24       40.39      7.71 o 
  -5  12  21        5.95       -4.17      5.61 o 
  -4  12  21       64.03       53.31      6.55 o 
  -3  12  21        0.03       -4.91      4.91 o 
  -2  12  21        0.43        5.99      4.37 o 
  -1  12  21        0.42        7.02      4.63 o 
   0  12  21      151.18      171.88      7.90 o 
   1  12  21        8.25        7.00      4.76 o 
   2  12  21      222.16      225.54      9.98 o 
   3  12  21        1.84        2.44      5.41 o 
   4  12  21      169.56      164.37      9.63 o 
   5  12  21        1.21        0.25      6.22 o 
   6  12  21       54.63       46.93      7.32 o 
  -7  13  21       45.19       40.88      7.87 o 
  -6  13  21       16.39       13.00      7.15 o 
  -5  13  21        6.47        7.51     12.67 o 
  -4  13  21       48.69       65.05     12.25 o 
  -3  13  21       44.87       43.71      7.10 o 
  -2  13  21       98.68      102.97      8.68 o 
  -1  13  21       51.70       57.96      6.71 o 
   0  13  21      111.06      106.99      7.41 o 
   1  13  21      106.15      101.38      7.33 o 
   2  13  21        8.71        3.56      5.57 o 
   3  13  21      466.39      498.75     14.69 o 
   4  13  21       50.48       48.21      7.22 o 
   5  13  21       11.22        7.98      6.18 o 
  -5  14  21       86.88       72.11     11.75 o 
  -4  14  21       21.80       30.31      9.56 o 
  -3  14  21       12.15        6.11      6.04 o 
  -2  14  21       79.67       86.67     11.40 o 
  -1  14  21       92.15      104.67      8.61 o 
   0  14  21       22.25       18.64      6.28 o 
   1  14  21       58.33       53.14      6.77 o 
   2  14  21      120.63      121.95     11.96 o 
   3  14  21       78.45       86.11      8.49 o 
 -12   0  22       25.71       13.70      4.39 o 
 -10   0  22        0.32       -3.05      3.05 o 
  -8   0  22       31.40       35.79      2.72 o 
  -6   0  22      137.16      134.89      4.26 o 
  -4   0  22     5879.95     5514.90     44.17 o 
  -2   0  22      872.22      899.78     10.06 o 
   0   0  22        0.20       -1.96      1.96 o 
   2   0  22     2746.97     2603.49     39.22 o 
   4   0  22      872.34      817.89     29.11 o 
   6   0  22       14.23        8.62      7.56 o 
   8   0  22        0.04        1.85      7.44 o 
  10   0  22       25.81       22.56      9.74 o 
 -13   1  22        1.67        2.05      3.26 o 
 -12   1  22       10.58       10.12      3.06 o 
 -11   1  22      515.20      498.23      7.70 o 
 -10   1  22       46.52       51.69      3.10 o 
  -9   1  22        0.28        6.07      2.02 o 
  -8   1  22       12.78       23.74      1.85 o 
  -7   1  22       74.09       74.80      2.28 o 
  -6   1  22        3.34        3.01      1.30 o 
  -5   1  22      120.80      132.30      2.65 o 
  -4   1  22     2593.80     2440.88     15.36 o 
  -3   1  22      139.69      143.00      2.65 o 
  -2   1  22       41.83       43.04      1.89 o 
  -1   1  22       68.30       61.75      2.33 o 
   0   1  22      721.56      734.52      8.52 o 
   1   1  22      130.74      136.21      4.15 o 
   2   1  22        9.28        6.31      2.37 o 
   3   1  22      479.64      404.75      8.19 o 
   4   1  22      197.59      206.15      9.78 o 
   5   1  22      178.00      193.44      8.40 o 
   6   1  22      221.13      225.85     10.86 o 
   7   1  22      189.75      187.63     10.50 o 
   8   1  22       22.64       16.16      5.86 o 
   9   1  22       37.69       27.65      6.88 o 
  10   1  22      131.63      130.16     10.29 o 
  11   1  22       53.63       66.78      8.96 o 
 -13   2  22      141.53      156.26      6.26 o 
 -12   2  22       35.45       38.20      3.66 o 
 -11   2  22        0.27        3.14      2.92 o 
 -10   2  22       41.48       45.61      3.60 o 
  -9   2  22      127.36      129.63      3.80 o 
  -8   2  22      750.10      734.85      8.58 o 
  -7   2  22      547.22      504.73      5.86 o 
  -6   2  22      160.84      148.20      2.96 o 
  -5   2  22      248.36      183.98      2.68 o 
  -4   2  22      838.06      837.36      6.68 o 
  -3   2  22        1.17        0.82      1.24 o 
  -2   2  22      238.25      290.51      7.42 o 
  -1   2  22     2920.14     2772.27     23.17 o 
   0   2  22     2136.89     2051.24     22.00 o 
   1   2  22      215.69      273.29      5.49 o 
   2   2  22      216.80      218.08      5.11 o 
   3   2  22        7.15        6.77      2.67 o 
   4   2  22       14.27       23.54      4.08 o 
   5   2  22       39.96       48.54      6.35 o 
   6   2  22        1.05       -0.69      3.99 o 
   7   2  22        0.43        6.65      5.32 o 
   8   2  22       50.38       73.50      8.21 o 
   9   2  22      433.79      425.59     28.04 o 
  10   2  22       17.19       26.15      7.61 o 
  11   2  22       25.85       21.44      7.32 o 
 -13   3  22      167.42      189.36      6.84 o 
 -12   3  22       65.45       74.24      4.99 o 
 -11   3  22      265.27      277.39      7.49 o 
 -10   3  22       39.88       46.34      3.38 o 
  -9   3  22      478.98      465.97      8.05 o 
  -8   3  22        8.16        7.06      2.03 o 
  -7   3  22      389.08      378.76      5.17 o 
  -6   3  22      168.41      159.34      3.67 o 
  -5   3  22      337.93      293.69      3.73 o 
  -4   3  22        4.06        1.79      1.17 o 
  -3   3  22     2108.66     2067.50     16.74 o 
  -2   3  22     2701.39     2586.56     22.74 o 
  -1   3  22     5783.44     5481.43     59.37 o 
   0   3  22      196.31      175.11      4.66 o 
   1   3  22      180.40      152.64      4.18 o 
   2   3  22       77.53       81.33      3.27 o 
   3   3  22       71.38       83.01      4.02 o 
   4   3  22        8.03        9.88      2.55 o 
   5   3  22      122.26      127.95      6.65 o 
   6   3  22       27.95       27.35      5.27 o 
   7   3  22       40.88       49.09      7.41 o 
   8   3  22       43.32       45.23      7.21 o 
   9   3  22       33.42       38.30      7.27 o 
  10   3  22        5.14        1.32      6.06 o 
  11   3  22        0.60        6.92      9.91 o 
 -13   4  22       38.68       52.74      4.77 o 
 -12   4  22        8.00        4.97      3.36 o 
 -11   4  22       17.06       18.30      3.63 o 
 -10   4  22      317.09      316.57      7.20 o 
  -9   4  22       31.79       30.82      3.17 o 
  -8   4  22       90.94       93.48      3.58 o 
  -7   4  22        2.14        1.52      1.86 o 
  -6   4  22      186.16      181.79      3.84 o 
  -5   4  22      414.85      387.04      5.09 o 
  -4   4  22      361.91      346.07      4.49 o 
  -3   4  22      714.22      703.59      8.40 o 
  -2   4  22       30.58       36.42      3.01 o 
  -1   4  22     1563.10     1453.11     16.61 o 
   0   4  22      235.04      183.96      4.92 o 
   1   4  22      966.70      974.63     11.45 o 
   2   4  22        1.05       -1.80      2.07 o 
   3   4  22       31.51       24.15      3.11 o 
   4   4  22      135.27      122.28      5.27 o 
   5   4  22       25.93       35.95      3.76 o 
   6   4  22        3.36        6.42      6.84 o 
   7   4  22       75.09       93.16      7.74 o 
   8   4  22      307.53      290.92     13.74 o 
   9   4  22       50.91       55.83     19.03 o 
  10   4  22      166.64      190.90     12.36 o 
  11   4  22      154.63      146.15     15.67 o 
 -12   5  22        1.19       -0.62      3.22 o 
 -11   5  22      104.30       99.21      5.33 o 
 -10   5  22       86.09       86.04      4.45 o 
  -9   5  22      210.22      201.25      8.90 o 
  -8   5  22       30.21       35.26      5.36 o 
  -7   5  22       42.59       83.57      9.61 o 
  -6   5  22      724.78      716.49      8.68 o 
  -5   5  22      183.11      187.74      3.73 o 
  -4   5  22      364.93      352.74      6.10 o 
  -3   5  22       58.43       47.92      2.98 o 
  -2   5  22       42.24       33.72      3.10 o 
  -1   5  22      396.37      359.86      7.34 o 
   0   5  22      339.58      280.64      6.07 o 
   1   5  22      679.03      650.23      8.98 o 
   2   5  22        0.11        2.68      2.35 o 
   3   5  22        1.63        2.52      2.82 o 
   4   5  22      368.39      372.57      8.82 o 
   5   5  22        2.44       -2.95      2.95 o 
   6   5  22       52.70       54.68      4.37 o 
   7   5  22      277.21      313.99     10.49 o 
   8   5  22       16.90       11.24      5.41 o 
   9   5  22       39.60       35.78      7.69 o 
  10   5  22        4.03        5.42      7.24 o 
 -12   6  22        5.34        5.60      3.59 o 
 -11   6  22       12.71        5.59      3.52 o 
 -10   6  22       14.86        7.67      3.40 o 
  -9   6  22        0.18       -4.25      4.25 o 
  -8   6  22        0.52       -2.50      2.50 o 
  -7   6  22      177.71      150.02      7.10 o 
  -6   6  22      770.65      765.14      9.67 o 
  -5   6  22       15.04       14.78      2.26 o 
  -4   6  22      277.90      256.40      5.92 o 
  -3   6  22     1118.59     1043.92     14.82 o 
  -2   6  22       38.12       43.69      3.69 o 
  -1   6  22      115.77      115.01      4.70 o 
   0   6  22      301.34      269.92      6.18 o 
   1   6  22      419.30      359.63      7.15 o 
   2   6  22     1507.59     1502.10     17.67 o 
   3   6  22     1152.14     1119.69     17.13 o 
   4   6  22       16.58       20.52      3.81 o 
   5   6  22      244.92      228.72      8.35 o 
   6   6  22       42.12       36.29      5.45 o 
   7   6  22        7.74        2.68      4.31 o 
   8   6  22        8.21        6.88      7.23 o 
   9   6  22       18.37       18.29      7.06 o 
  10   6  22       35.33       26.61      8.04 o 
 -12   7  22       11.82        6.93      5.71 o 
 -11   7  22      148.01      159.34     11.61 o 
 -10   7  22        7.99       11.77      4.73 o 
  -9   7  22       83.09       83.52      5.97 o 
  -8   7  22      185.43      234.65     12.09 o 
  -7   7  22      337.06      340.25      8.55 o 
  -6   7  22      155.37      134.99      4.92 o 
  -5   7  22       27.66       31.39      2.81 o 
  -4   7  22       81.44       73.58      4.89 o 
  -3   7  22      331.48      323.26      7.52 o 
  -2   7  22      599.99      580.22      9.75 o 
  -1   7  22      296.93      268.10      6.74 o 
   0   7  22       38.56       40.14      3.77 o 
   1   7  22        2.72       -1.64      2.47 o 
   2   7  22       45.30       61.26      4.37 o 
   3   7  22       46.07       76.19      5.19 o 
   4   7  22      555.18      542.92     11.41 o 
   5   7  22        1.34       -3.76      3.76 o 
   6   7  22       13.04        9.10      4.73 o 
   7   7  22       26.55       20.43      4.13 o 
   8   7  22       43.22       42.58      6.92 o 
   9   7  22       61.25       61.07      8.12 o 
 -11   8  22       85.91       92.92     22.70 o 
 -10   8  22       65.68       80.17      8.77 o 
  -9   8  22       16.88       20.65      4.64 o 
  -8   8  22       18.67       27.68      4.77 o 
  -7   8  22        3.68        1.50      2.49 o 
  -6   8  22      203.42      207.78      6.52 o 
  -5   8  22      162.40      166.65      5.58 o 
  -4   8  22      416.92      417.47     10.23 o 
  -3   8  22      238.19      234.39      7.07 o 
  -2   8  22      676.12      628.31     10.54 o 
  -1   8  22      276.44      262.58      7.65 o 
   0   8  22        1.78       -0.44      4.34 o 
   1   8  22     1195.80     1120.09     14.97 o 
   2   8  22       18.38       19.62      3.81 o 
   3   8  22       14.55       14.67      4.63 o 
   4   8  22      176.67      178.16      7.31 o 
   5   8  22       37.46       46.83      6.12 o 
   6   8  22       96.64       91.57      6.93 o 
   7   8  22       36.77       24.70      4.66 o 
   8   8  22        4.00        9.50      7.10 o 
   9   8  22      375.77      409.93     15.48 o 
 -10   9  22        2.38        6.94      6.51 o 
  -9   9  22      117.56      117.67     11.28 o 
  -8   9  22       33.73       40.19      6.13 o 
  -7   9  22       22.88       19.91      3.69 o 
  -6   9  22       31.12       33.33      4.04 o 
  -5   9  22       89.29       85.04      7.20 o 
  -4   9  22       84.11       95.87      5.98 o 
  -3   9  22      145.64      146.87      6.81 o 
  -2   9  22       15.26       11.36      3.29 o 
  -1   9  22       99.58      113.70      5.94 o 
   0   9  22      345.46      341.95      9.25 o 
   1   9  22       79.00       84.13      5.28 o 
   2   9  22       23.43       16.34      3.85 o 
   3   9  22       60.39       58.62      5.30 o 
   4   9  22      406.54      409.32     10.69 o 
   5   9  22      196.49      203.17      9.56 o 
   6   9  22       48.57       56.93      9.02 o 
   7   9  22       59.64       54.34      5.70 o 
   8   9  22        3.29       11.11      5.63 o 
 -10  10  22       84.68       80.92      9.97 o 
  -9  10  22      161.13      181.67     29.33 o 
  -8  10  22       11.27       12.89      5.71 o 
  -7  10  22      187.87      191.46      6.52 o 
  -6  10  22       33.97       38.60      6.83 o 
  -5  10  22        4.88        5.84      5.64 o 
  -4  10  22        0.00       -3.79      3.79 o 
  -3  10  22       10.77        6.49      3.39 o 
  -2  10  22       10.25        6.34      3.66 o 
  -1  10  22       12.46       11.39      4.33 o 
   0  10  22      134.50      142.87      6.99 o 
   1  10  22      696.60      652.38     12.27 o 
   2  10  22      133.20      126.05      6.89 o 
   3  10  22        0.33       -3.83      3.83 o 
   4  10  22       23.97        9.31      4.90 o 
   5  10  22      155.56      145.12      7.83 o 
   6  10  22       28.66       20.81      5.95 o 
   7  10  22      314.20      309.95      9.64 o 
   8  10  22       21.00       25.10      6.26 o 
  -9  11  22       74.67       82.29      7.83 o 
  -8  11  22        3.81        4.56      6.51 o 
  -7  11  22      273.78      321.02      8.63 o 
  -6  11  22       72.86       94.68     10.30 o 
  -5  11  22       96.86      114.60     15.31 o 
  -4  11  22        0.40       -4.14      4.14 o 
  -3  11  22        9.33        0.46      3.14 o 
  -2  11  22       16.84        7.64      4.07 o 
  -1  11  22       72.80       77.80      6.54 o 
   0  11  22       11.40       13.33      4.84 o 
   1  11  22       22.94       24.18      4.88 o 
   2  11  22       25.76       15.68      4.83 o 
   3  11  22      261.85      249.34     10.13 o 
   4  11  22        2.49        4.99      4.92 o 
   5  11  22       63.06       80.31      6.85 o 
   6  11  22      157.76      187.71     10.16 o 
   7  11  22       12.30       11.43      5.84 o 
  -8  12  22       34.15       26.84      9.33 o 
  -7  12  22        2.24        2.39      4.05 o 
  -6  12  22      296.77      296.00     13.05 o 
  -5  12  22       43.35       38.98      7.58 o 
  -4  12  22        4.96       -3.47      4.32 o 
  -3  12  22       80.80       82.68      7.75 o 
  -2  12  22       50.25       53.59      5.78 o 
  -1  12  22       12.62       15.73      5.20 o 
   0  12  22        9.12        4.31      4.51 o 
   1  12  22        8.95       10.35      4.91 o 
   2  12  22        3.80       -1.45      5.08 o 
   3  12  22      294.49      328.30     11.90 o 
   4  12  22       35.58       38.98      7.21 o 
   5  12  22       53.89       51.48      6.58 o 
   6  12  22       15.80        9.89      6.22 o 
  -6  13  22       57.20       71.78      9.46 o 
  -5  13  22       90.84       96.71      9.77 o 
  -4  13  22        0.31        0.04      6.86 o 
  -3  13  22        7.25       10.90      5.96 o 
  -2  13  22      109.09      106.03      9.06 o 
  -1  13  22      141.11      146.88     13.32 o 
   0  13  22        0.67        0.79      4.78 o 
   1  13  22       62.37       64.88      6.59 o 
   2  13  22      181.21      181.91     10.05 o 
   3  13  22       36.95       55.77      7.40 o 
   4  13  22       72.26       83.52      8.23 o 
  -4  14  22        5.21        3.16      8.19 o 
  -3  14  22        0.50       -5.54      5.54 o 
  -2  14  22       50.01       57.47      6.03 o 
  -1  14  22       18.18       11.72      6.14 o 
   0  14  22       10.15        4.88      5.92 o 
   1  14  22       34.92       39.89      7.11 o 
   2  14  22       25.24       25.45      6.75 o 
   3  14  22      112.67      130.75     17.86 o 
 -13   0  23       12.44        9.14      4.56 o 
 -11   0  23        5.11       10.76      5.53 o 
  -9   0  23       21.01       17.15      3.31 o 
  -7   0  23      155.03      147.13      4.60 o 
  -5   0  23      202.66      205.11      4.97 o 
  -3   0  23     3953.02     3737.31     36.33 o 
  -1   0  23        2.71        7.18      2.35 o 
   1   0  23     5932.49     5389.83     74.95 o 
   3   0  23      753.66      796.95     22.19 o 
   5   0  23     2470.70     2552.17     69.69 o 
   7   0  23      105.49      100.30     11.98 o 
   9   0  23        7.72        5.04      8.28 o 
  11   0  23        4.87       -8.06      8.06 o 
 -13   1  23       10.77       14.05      3.75 o 
 -12   1  23       88.15       86.37      4.52 o 
 -11   1  23       41.21       51.16      3.51 o 
 -10   1  23      717.16      737.40     11.94 o 
  -9   1  23      479.76      457.40      6.53 o 
  -8   1  23        0.37       -0.40      1.66 o 
  -7   1  23      291.55      305.89      4.39 o 
  -6   1  23      258.80      255.66      3.78 o 
  -5   1  23      203.86      214.24      3.24 o 
  -4   1  23     1345.35     1286.25      9.62 o 
  -3   1  23      609.86      545.71      6.82 o 
  -2   1  23       14.17       20.93      1.62 o 
  -1   1  23        0.93       -1.44      2.30 o 
   0   1  23       38.94       38.75      2.72 o 
   1   1  23      688.48      600.28      8.76 o 
   2   1  23      306.60      300.58      6.82 o 
   3   1  23       23.23       23.03      3.52 o 
   4   1  23        0.06       -3.35      9.77 o 
   5   1  23      252.44      220.68     11.19 o 
   6   1  23       15.16       14.64      5.44 o 
   7   1  23        9.22        9.70      5.56 o 
   8   1  23      545.45      543.98     18.42 o 
   9   1  23       18.71       30.03      7.26 o 
  10   1  23        1.21        1.78      6.05 o 
  11   1  23        5.83        8.74      6.82 o 
 -13   2  23       11.89       15.02      3.70 o 
 -12   2  23      172.34      169.41      5.84 o 
 -11   2  23        9.98        5.04      2.68 o 
 -10   2  23      162.39      166.79      5.12 o 
  -9   2  23       11.90       10.64      2.32 o 
  -8   2  23        2.17        7.03      1.90 o 
  -7   2  23      669.06      702.23      7.39 o 
  -6   2  23       13.07       10.33      1.81 o 
  -5   2  23       70.67       71.49      2.19 o 
  -4   2  23      505.96      510.91      5.00 o 
  -3   2  23      330.28      282.68      4.05 o 
  -2   2  23      734.49      702.26      7.79 o 
  -1   2  23     1312.73     1390.11     14.93 o 
   0   2  23      498.77      506.43      7.87 o 
   1   2  23       72.80       81.30      3.53 o 
   2   2  23        2.54       10.56      2.29 o 
   3   2  23       60.51       77.85      4.34 o 
   4   2  23      227.00      210.41      7.91 o 
   5   2  23     1768.76     1657.72     35.28 o 
   6   2  23      531.22      549.36     17.42 o 
   7   2  23        0.40       13.16      7.98 o 
   8   2  23       51.82       43.49      7.41 o 
   9   2  23       14.44       23.52      7.06 o 
  10   2  23      166.19      179.74     25.52 o 
  11   2  23       63.57       75.47     15.84 o 
 -13   3  23        0.01        4.84      3.63 o 
 -12   3  23        1.01        2.29      3.36 o 
 -11   3  23       36.16       40.80      4.17 o 
 -10   3  23      350.16      360.09      7.66 o 
  -9   3  23       16.66       22.64      3.10 o 
  -8   3  23      591.49      571.20      8.05 o 
  -7   3  23       44.78       44.13      2.44 o 
  -6   3  23      420.08      419.70      5.90 o 
  -5   3  23        1.66        3.75      1.46 o 
  -4   3  23       87.08       79.48      2.20 o 
  -3   3  23       81.30      114.73      4.03 o 
  -2   3  23      523.81      537.88      7.21 o 
  -1   3  23      127.60      172.32      5.82 o 
   0   3  23     1490.39     1422.97     15.97 o 
   1   3  23        2.23        1.73      1.97 o 
   2   3  23      157.35      141.53      4.43 o 
   3   3  23       77.45       87.26      4.99 o 
   4   3  23       13.62       10.26      3.33 o 
   5   3  23      110.34      105.32      8.62 o 
   6   3  23      207.63      222.69     10.20 o 
   7   3  23       13.30       14.83      6.21 o 
   8   3  23      114.96      134.34     10.09 o 
   9   3  23        4.98       -1.26      5.93 o 
  10   3  23       58.70       54.44      9.74 o 
 -12   4  23       40.46       38.63      4.48 o 
 -11   4  23      193.52      201.51      6.89 o 
 -10   4  23      225.35      230.83      6.41 o 
  -9   4  23       99.01      111.53      6.56 o 
  -8   4  23       13.79       14.07      2.29 o 
  -7   4  23      109.49       96.65      3.60 o 
  -6   4  23      167.67      162.21      3.42 o 
  -5   4  23       56.09       65.90      2.54 o 
  -4   4  23      753.57      743.95      8.10 o 
  -3   4  23        3.72        0.40      2.72 o 
  -2   4  23     2238.99     2153.41     26.43 o 
  -1   4  23       27.30       22.88      2.76 o 
   0   4  23       40.44       31.12      2.89 o 
   1   4  23        2.44        1.83      2.17 o 
   2   4  23      139.93      140.48      4.60 o 
   3   4  23      226.53      216.20      6.47 o 
   4   4  23       64.11       58.17      4.28 o 
   5   4  23      444.34      435.19      9.28 o 
   6   4  23        7.71       15.08      5.97 o 
   7   4  23      119.18      124.39      9.67 o 
   8   4  23       18.65       22.67      6.83 o 
   9   4  23       14.75       12.82      6.77 o 
  10   4  23        0.50        0.76      6.62 o 
 -12   5  23       19.75       12.12      3.72 o 
 -11   5  23       14.54       13.83      3.73 o 
 -10   5  23      166.24      162.08      5.72 o 
  -9   5  23      233.17      226.02      6.69 o 
  -8   5  23       25.65       38.73     10.24 o 
  -7   5  23      802.78      800.48     11.64 o 
  -6   5  23       81.86       91.14      4.07 o 
  -5   5  23       82.11       84.50      2.97 o 
  -4   5  23      583.37      569.57      8.11 o 
  -3   5  23       14.27       12.60      2.71 o 
  -2   5  23       57.60       55.13      3.43 o 
  -1   5  23       89.43       75.35      4.33 o 
   0   5  23      479.81      473.60      8.02 o 
   1   5  23      227.81      236.79      5.83 o 
   2   5  23      738.93      716.26     10.52 o 
   3   5  23      894.66      790.16     13.35 o 
   4   5  23       20.05       32.83      3.98 o 
   5   5  23       39.68       36.99      4.63 o 
   6   5  23       32.18       25.20      5.47 o 
   7   5  23      304.53      326.02     14.71 o 
   8   5  23       31.08       38.66      7.78 o 
   9   5  23       99.94       93.21      9.83 o 
  10   5  23        3.71        3.77      6.84 o 
 -12   6  23        2.28       -3.34      3.49 o 
 -11   6  23        0.33       -1.37      3.45 o 
 -10   6  23        9.07       -0.43      2.95 o 
  -9   6  23       20.12       22.09      4.37 o 
  -8   6  23      104.83       91.58      4.86 o 
  -7   6  23       58.10       58.77      3.72 o 
  -6   6  23      191.85      194.84      5.03 o 
  -5   6  23      579.34      607.84      8.37 o 
  -4   6  23        8.16        4.42      2.53 o 
  -3   6  23        9.48        4.88      2.74 o 
  -2   6  23      873.21      844.76     12.11 o 
  -1   6  23        5.65        1.22      2.65 o 
   0   6  23       12.50        2.50      2.53 o 
   1   6  23      371.14      331.56      7.00 o 
   2   6  23      565.60      551.13      9.37 o 
   3   6  23     1733.21     1643.60     22.74 o 
   4   6  23       27.26       31.21      4.12 o 
   5   6  23      277.75      262.42      8.95 o 
   6   6  23       73.19       69.06      6.63 o 
   7   6  23       95.70       77.17      6.24 o 
   8   6  23        2.17        0.63      5.15 o 
   9   6  23       49.77       41.15      8.70 o 
  10   6  23        5.88       -3.33      6.59 o 
 -11   7  23      156.75      165.68      8.98 o 
 -10   7  23      144.79      146.73      7.37 o 
  -9   7  23        0.41       -7.89      9.46 o 
  -8   7  23      155.66      146.10      6.08 o 
  -7   7  23      218.87      209.99      8.06 o 
  -6   7  23      230.46      208.23      6.00 o 
  -5   7  23       99.30      108.37      4.06 o 
  -4   7  23        6.76        2.04      3.23 o 
  -3   7  23      171.69      175.86      5.95 o 
  -2   7  23       12.28        7.55      3.62 o 
  -1   7  23       19.10       21.46      3.37 o 
   0   7  23      153.43      140.30      5.51 o 
   1   7  23      293.97      293.54      6.88 o 
   2   7  23      413.72      400.61      8.80 o 
   3   7  23        0.09        3.67      3.42 o 
   4   7  23      526.61      519.52     11.31 o 
   5   7  23        4.62        0.78      4.00 o 
   6   7  23       47.29       46.32      4.85 o 
   7   7  23       14.41        9.70      3.91 o 
   8   7  23      179.98      176.43     10.63 o 
   9   7  23       68.09       75.13      8.65 o 
 -11   8  23        5.06       10.10      5.98 o 
 -10   8  23       34.93       45.85      5.64 o 
  -9   8  23        0.54        1.80      4.92 o 
  -8   8  23      127.89      128.49      8.40 o 
  -7   8  23      104.17      119.30      5.30 o 
  -6   8  23       24.69       23.37      3.43 o 
  -5   8  23        2.16       -2.89      2.89 o 
  -4   8  23      363.51      344.84      9.35 o 
  -3   8  23        2.20        0.68      2.83 o 
  -2   8  23       63.96       63.24      4.09 o 
  -1   8  23     1110.48     1081.62     16.93 o 
   0   8  23      353.68      333.54      8.83 o 
   1   8  23       70.13       89.33      5.23 o 
   2   8  23      428.48      379.36      8.90 o 
   3   8  23        0.41       -2.63      4.09 o 
   4   8  23      148.45      155.39      7.01 o 
   5   8  23      128.61      144.35      8.43 o 
   6   8  23       41.10       48.31      5.99 o 
   7   8  23      112.21      117.32      6.58 o 
   8   8  23       48.89       59.82      6.80 o 
   9   8  23       81.01       97.91      9.62 o 
 -10   9  23        0.25       -6.26      6.26 o 
  -9   9  23       91.84       83.06     11.50 o 
  -8   9  23      220.17      232.69     14.01 o 
  -7   9  23       69.82       76.23      4.47 o 
  -6   9  23       70.68       74.54      4.98 o 
  -5   9  23       71.35       48.70      6.53 o 
  -4   9  23      355.26      329.15      9.56 o 
  -3   9  23     1034.08      984.26     15.27 o 
  -2   9  23      502.92      483.26      9.50 o 
  -1   9  23       44.82       38.61      4.57 o 
   0   9  23      154.01      155.28      6.85 o 
   1   9  23      309.19      312.65     11.90 o 
   2   9  23       57.03       61.38      5.00 o 
   3   9  23        4.85       -3.80      3.80 o 
   4   9  23       23.49       24.61      4.82 o
[truncated: 175,602 more chars]
